# Supplementary material for: Developmental programming of DNA methylation and gene expression patterns is associated with extreme cardiovascular tolerance to anoxia in the common snapping turtle
Source: Epigenetics Chromatin. 2021 Sep 6;14:42. doi: 10.1186/s13072-021-00414-7 (PMC8420019; doi:10.1186/s13072-021-00414-7)
Supplement: Supplementary file 1 — Additional file 1: Table S1. Genes that were differentially methylated between ventricles from 9-month-old snapping turtles that were exposed to normoxia (N21) or hypoxia (H10) during embryonic development. Genes were classified as differentially methylated when they contained ≥ 1 differentially methylated region within their promoter and/or gene body at a q < 0.001. [file 13072_2021_414_MOESM1_ESM.xlsx]

## Sheet: genelist_withnames_DMG_qval001.
geneid	gene	product
CS000017418		ATPase, H+ transporting, lysosomal V0 subunit D1
CS000017417	LCAT	lecithin-cholesterol acyltransferase
CS000003558	KIAA0895L	KIAA0895 like
CS000017419	ELMO3	engulfment and cell motility 3
CS000003570	HMMR	hyaluronan mediated motility receptor
CS000003573	GABRB2	gamma-aminobutyric acid type A receptor beta2 subunit
CS000017429		NA
CS000003581	ccnjl	cyclin J like
CS000003576	TTC1	tetratricopeptide repeat domain 1
CS000017432	ADRA1B	adrenoceptor alpha 1B
CS000003594	SH3PXD2B	SH3 and PX domains 2B
CS000003605	HMP19	HMP19 protein
CS000003608	JAKMIP2	janus kinase and microtubule interacting protein 2
CS000017446		NA
CS000003610	STK32A	serine/threonine kinase 32A
CS000003617	PRELID2	PRELI domain containing 2
CS000017454	ARHGAP26	Rho GTPase activating protein 26
CS000003626	RNF14	ring finger protein 14
CS000003635	PDLIM4	PDZ and LIM domain 4
CS000003640	ACSL6	acyl-CoA synthetase long-chain family member 6
CS000003642	RAPGEF6	Rap guanine nucleotide exchange factor 6
CS000017464	FSTL4	follistatin like 4
CS000003671	TRPC7	transient receptor potential cation channel subfamily C member 7
CS000017475	COL23A1	collagen type XXIII alpha 1 chain
CS000017478	CNOT6	CCR4-NOT transcription complex subunit 6
CS000017481	MGAT4B	mannosyl (alpha-1,3-)-glycoprotein beta-1,4-N-acetylglucosaminyltransferase, isozyme B
CS000017489	CCDC69	coiled-coil domain containing 69
CS000003713	GLRA1	glycine receptor alpha 1
CS000003715	FAM114A2	family with sequence similarity 114 member A2
CS000017492	GALNT10	polypeptide N-acetylgalactosaminyltransferase 10
CS000003720	CNOT8	CCR4-NOT transcription complex subunit 8
CS000003722	SGCD	sarcoglycan delta
CS000003723		T-cell immunoglobulin and mucin domain-containing protein 4-like
CS000003732	EBF1	early B-cell factor 1
CS000003753	NSD1	nuclear receptor binding SET domain protein 1
CS000005820	mansc1	MANSC domain containing 1
CS000014313	BORCS5	BLOC-1 related complex subunit 5
CS000005822	DUSP16	dual specificity phosphatase 16
CS000005825	CREBL2	cAMP responsive element binding protein like 2
CS000005842	ETFRF1	electron transfer flavoprotein regulatory factor 1
CS000014326	GYS2	glycogen synthase 2
CS000005847	ABCC9	ATP binding cassette subfamily C member 9
CS000005853	SOX5	SRY-box 5
CS000005856	BCAT1	branched chain amino acid transaminase 1
CS000005865	LMO3	LIM domain only 3
CS000014349		protein tyrosine phosphatase, receptor type O
CS000014350	RERG	RAS like estrogen regulated growth inhibitor
CS000005874	CALD1	caldesmon 1
CS000014352		aldo-keto reductase family 1 member C3 homolog
CS000005881	MICAL3	microtubule associated monooxygenase, calponin and LIM domain containing 3
CS000005882	BCL2L13	BCL2 like 13
CS000014356		NA
CS000014360		NA
CS000014361		CECR2, histone acetyl-lysine reader
CS000014364	CACNA1C	calcium voltage-gated channel subunit alpha1 C
CS000005895	ERC1	ELKS/RAB6-interacting/CAST family member 1
CS000005900	RAD52	RAD52 homolog, DNA repair protein
CS000014370	NINJ2	ninjurin 2
CS000005897		WAS protein family homolog 1
CS000005907	TMTC1	transmembrane and tetratricopeptide repeat containing 1
CS000005903	FAM60A	family with sequence similarity 60 member A
CS000005914		cytidine and dCMP deaminase domain containing 1
CS000013976	RTN4R	reticulon 4 receptor
CS000010717	lrrc74b	leucine rich repeat containing 74B
CS000013983	SDSL	serine dehydratase like
CS000010728	MED13L	mediator complex subunit 13 like
CS000013985	FBXW8	F-box and WD-40 domain protein 8
CS000010735	KSR2	kinase suppressor of ras 2
CS000010741	CCDC60	coiled-coil domain containing 60
CS000013964	PLPPR1	phospholipid phosphatase related 1
CS000001243	MBP	myelin basic protein
CS000001248	ZNF407	zinc finger protein 407
CS000001255	GPC5	glypican 5
CS000013998	PNPLA7	patatin like phospholipase domain containing 7
CS000014000		NA
CS000024878	UNC5D	unc-5 netrin receptor D
CS000009062	BRF2	BRF2, RNA polymerase III transcription initiation factor 50 kDa subunit
CS000009061	RAB11FIP1	RAB11 family interacting protein 1
CS000009073	PLPP5	phospholipid phosphatase 5
CS000009072	whsc1l1	Wolf-Hirschhorn syndrome candidate 1-like 1
CS000009076	FGFR1	fibroblast growth factor receptor 1
CS000009077		NA
CS000009081	HTRA4	HtrA serine peptidase 4
CS000009080	TM2D2	TM2 domain containing 2
CS000014048	ADAM9	ADAM metallopeptidase domain 9
CS000014049		disintegrin and metalloproteinase domain-containing protein 18
CS000014050		ADAM metallopeptidase domain 9
CS000014053	ZMAT4	zinc finger matrin-type 4
CS000009086	GINS4	GINS complex subunit 4
CS000009091	KAT6A	lysine acetyltransferase 6A
CS000009097	VDAC3	voltage dependent anion channel 3
CS000014058	COL18A1	collagen, type XVIII, alpha 1
CS000014041		NA
CS000012844	ROMO1	reactive oxygen species modulator 1
CS000002236	PFKL	phosphofructokinase, liver type
CS000002246	EPHB1	EPH receptor B1
CS000002248	AMOTL2	angiomotin like 2
CS000012994	KIF13A	kinesin family member 13A
CS000014065	TSKU	tsukushi, small leucine rich proteoglycan
CS000014133	TRABD2B	TraB domain containing 2B
CS000014136	AGBL4	ATP/GTP binding protein like 4
CS000014117		butyrophilin subfamily 1 member A1
CS000014179	TRIM16	tripartite motif containing 16
CS000014185	COX10	COX10, heme A:farnesyltransferase cytochrome c oxidase assembly factor
CS000011746	ARHGAP44	Rho GTPase activating protein 44
CS000011745	USP43	ubiquitin specific peptidase 43
CS000011748	NTN1	netrin 1
CS000014195	PIK3R5	phosphoinositide-3-kinase regulatory subunit 5
CS000011754	NDEL1	nudE neurodevelopment protein 1 like 1
CS000013078		Fraser extracellular matrix complex subunit 1
CS000013074	FRAS1	Fraser extracellular matrix complex subunit 1
CS000013077	ANXA3	annexin A3
CS000014231	BMP2K	BMP2 inducible kinase
CS000013081	PRDM8	PR/SET domain 8
CS000014236	CFAP299	cilia- and flagella-associated protein 299
CS000004294	LPP	LIM domain containing preferred translocation partner in lipoma
CS000004317	armc9	armadillo repeat containing 9
CS000009848		Rho GTPase activating protein 22
CS000014301	KLHL1	kelch like family member 1
CS000009394	PIBF1	progesterone immunomodulatory binding factor 1
CS000000068		histone deacetylase 7
CS000011128	CNTN4	contactin 4
CS000011137	GRM7	glutamate metabotropic receptor 7
CS000011156	TMCC1	transmembrane and coiled-coil domain family 1
CS000011173	TPRA1	transmembrane protein adipocyte associated 1
CS000011180	GATA2	GATA binding protein 2
CS000014760	CACNA2D3	calcium voltage-gated channel auxiliary subunit alpha2delta 3
CS000014763		calcium voltage-gated channel subunit alpha1 D
CS000014767	FGD3	FYVE, RhoGEF and PH domain containing 3
CS000011247	KAT5	lysine acetyltransferase 5
CS000014781		NA
CS000011234	PC	pyruvate carboxylase
CS000011293	SPINDOC	spindlin interactor and repressor of chromatin-binding protein
CS000014406	IGF1	insulin like growth factor 1
CS000014408	HIPK2	homeodomain interacting protein kinase 2
CS000014418	TRIM24	tripartite motif containing 24
CS000013891	SLC37A3	solute carrier family 37 member 3
CS000013911		NA
CS000013892	DENND2A	DENN domain containing 2A
CS000014425	BRAF	B-Raf proto-oncogene, serine/threonine kinase
CS000013907	AGK	acylglycerol kinase
CS000013910	CREB3L2	cAMP responsive element binding protein 3 like 2
CS000013435	ADGRB1	adhesion G protein-coupled receptor B1
CS000013436	TSNARE1	t-SNARE domain containing 1
CS000013438	PTP4A3	protein tyrosine phosphatase type IVA, member 3
CS000013441	DENND3	DENN domain containing 3
CS000014464	TRAPPC9	trafficking protein particle complex 9
CS000014433		dachsous cadherin-related 1
CS000014474	UBE2QL1	ubiquitin conjugating enzyme E2 Q family like 1
CS000014477	ARHGAP22	Rho GTPase activating protein 22
CS000024900		Rho GTPase activating protein 24
CS000014502		NA
CS000014503		teneurin transmembrane protein 2
CS000010034		galectin-4-like
CS000004379	CHORDC1	cysteine and histidine rich domain containing 1
CS000014526	FZD4	frizzled class receptor 4
CS000004393	DLG2	discs large MAGUK scaffold protein 2
CS000004176	MEF2B	myocyte enhancer factor 2B
CS000004174	TMEM221	transmembrane protein 221
CS000014560	TMEM14A	transmembrane protein 14A
CS000014597		neurobeachin
CS000012048	DCLK1	doublecortin like kinase 1
CS000012052	SMAD9	SMAD family member 9
CS000014605	TRPC4	transient receptor potential cation channel subfamily C member 4
CS000014608	FREM2	FRAS1 related extracellular matrix protein 2
CS000014611	COG6	component of oligomeric golgi complex 6
CS000009854	2020-09-09	septin 9
CS000009857	MGAT5B	mannosyl (alpha-1,6-)-glycoprotein beta-1,6-N-acetyl-glucosaminyltransferase, isozyme B
CS000014639	CYGB	cytoglobin
CS000024911	CDK3	cyclin dependent kinase 3
CS000009875	MRPL38	mitochondrial ribosomal protein L38
CS000009892	TMEM94	transmembrane protein 94
CS000014649	HN1	hematological and neurological expressed 1
CS000014653	SLC16A5	solute carrier family 16 member 5
CS000014655		NA
CS000024912	FDXR	ferredoxin reductase
CS000014630		killer cell lectin-like receptor subfamily B member 1B
CS000012290	ZDHHC2	zinc finger DHHC-type containing 2
CS000002278		NA
CS000012378	ASIC5	acid sensing ion channel subunit family member 5
CS000008916	TMEM214	transmembrane protein 214
CS000000205		nuclear transcription factor, X-box binding 1
CS000008282	MCF2L2	MCF.2 cell line derived transforming sequence-like 2
CS000008327	BCHE	butyrylcholinesterase
CS000008332	SI	sucrase-isomaltase, intestinal
CS000015164	trim59	tripartite motif containing 59
CS000008350	RARRES1	retinoic acid receptor responder 1
CS000008381	ERICH6	glutamate rich 6
CS000011862	SLC16A1	solute carrier family 16 member 1
CS000011885	PLXNA2	plexin A2
CS000005612	SYN3	synapsin III
CS000005611	TIMP3	TIMP metallopeptidase inhibitor 3
CS000005624	TCP11L2	t-complex 11 like 2
CS000005635	STAB2	stabilin 2
CS000014834	PARP4	poly(ADP-ribose) polymerase family member 4
CS000002185	TRIM28	tripartite motif containing 28
CS000014885	CTIF	cap binding complex dependent translation initiation factor
CS000009986	ZBTB7C	zinc finger and BTB domain containing 7C
CS000009996	ATP5A1	ATP synthase, H+ transporting, mitochondrial F1 complex, alpha subunit 1, cardiac muscle
CS000010002	SETBP1	SET binding protein 1
CS000024930	RIT2	Ras like without CAAX 2
CS000005482	CHRM3	cholinergic receptor, muscarinic 3
CS000005483	FMN2	formin 2
CS000005485	RGS7	regulator of G-protein signaling 7
CS000005496	AKT3	AKT serine/threonine kinase 3
CS000014918		NA
CS000005233	RNF19B	ring finger protein 19B
CS000005310	GRHL3	grainyhead like transcription factor 3
CS000005254	RUNX3	runt related transcription factor 3
CS000014988	SSBP3	single stranded DNA binding protein 3
CS000006248	FGGY	FGGY carbohydrate kinase domain containing
CS000014982	ATP6V1B1	ATPase H+ transporting V1 subunit B1
CS000003217	OPCML	opioid binding protein/cell adhesion molecule like
CS000015009		NA
CS000003240	GRIK4	glutamate ionotropic receptor kainate type subunit 4
CS000003243	ARHGEF12	Rho guanine nucleotide exchange factor 12
CS000015045		cytochrome c oxidase assembly protein 16
CS000015046	SMOC1	SPARC related modular calcium binding 1
CS000006212	GALNT16	polypeptide N-acetylgalactosaminyltransferase 16
CS000015052	ACTN1	actinin alpha 1
CS000015061	GPHN	gephyrin
CS000015063	FUT8	fucosyltransferase 8
CS000005933	CTSD	cathepsin D
CS000005948	TSPAN4	tetraspanin 4
CS000015094		RAB44, member RAS oncogene family
CS000024939		zinc finger protein 397
CS000015113		GPR75-ASB3 readthrough
CS000006540	PSME4	proteasome activator subunit 4
CS000015118	ACYP2	acylphosphatase 2
CS000015468	PARD3	par-3 family cell polarity regulator
CS000013762	NOM1	nucleolar protein with MIF4G domain 1
CS000015504	DPP6	dipeptidyl peptidase like 6
CS000013774	KMT2C	lysine methyltransferase 2C
CS000013778	EXOG	exo/endonuclease G
CS000013784	ttc21a	tetratricopeptide repeat domain 21A
CS000024946	IMMP2L	inner mitochondrial membrane peptidase subunit 2
CS000008967	MID1	midline 1
CS000015223	ANOS1	anosmin 1
CS000010064	DAAM2	dishevelled associated activator of morphogenesis 2
CS000010068	BRE	brain and reproductive organ-expressed (TNFRSF1A modulator)
CS000015239	USF2	upstream transcription factor 2, c-fos interacting
CS000015273	BNC2	basonuclin 2
CS000015275	CNTLN	centlein
CS000006884	ACER2	alkaline ceramidase 2
CS000003393	AGAP1	ArfGAP with GTPase domain, ankyrin repeat and PH domain 1
CS000015320		receptor activity modifying protein 1
CS000003411	UBE2F	ubiquitin conjugating enzyme E2 F (putative)
CS000003409		putative methyltransferase
CS000015326	SPAG16	sperm associated antigen 16
CS000003415	VWC2L	von Willebrand factor C domain containing protein 2-like
CS000015296	CYP2C18	cytochrome P450 2C21
CS000015339	NEGR1	neuronal growth regulator 1
CS000015342	LRRC7	leucine rich repeat containing 7
CS000015347	WLS	wntless Wnt ligand secretion mediator
CS000009689	TAPBPL	TAP binding protein like
CS000007142		NA
CS000010181	ABL2	ABL proto-oncogene 2, non-receptor tyrosine kinase
CS000010196	RGS8	regulator of G-protein signaling 8
CS000015387	NMNAT2	nicotinamide nucleotide adenylyltransferase 2
CS000010204	RGL1	ral guanine nucleotide dissociation stimulator like 1
CS000010209	SWT1	SWT1, RNA endoribonuclease homolog
CS000012595		histidine--tRNA ligase, cytoplasmic-like
CS000004994	PRDM16	PR/SET domain 16
CS000004997	MEGF6	multiple EGF like domains 6
CS000015406	DFFB	DNA fragmentation factor subunit beta
CS000005007	NPHP4	nephrocystin 4
CS000005022	DNAJC11	DnaJ heat shock protein family (Hsp40) member C11
CS000005029	CAMTA1	calmodulin binding transcription activator 1
CS000005027	SLC45A1	solute carrier family 45 member 1
CS000015426		butyrophilin-like 1
CS000003014		GTPase, IMAP family member 4
CS000015451		NA
CS000015806	WDR75	WD repeat domain 75
CS000004883	MOB4	MOB family member 4, phocein
CS000015837	SATB2	SATB homeobox 2
CS000015827		NA
CS000015828	AOX2	aldehyde oxidase 2
CS000004897	TMEM237	transmembrane protein 237
CS000015861	RAPH1	Ras association (RalGDS/AF-6) and pleckstrin homology domains 1
CS000015863	PARD3B	par-3 family cell polarity regulator beta
CS000015864		NA
CS000015865	NRP2	neuropilin 2
CS000004932	ADAM23	ADAM metallopeptidase domain 23
CS000015889	DYTN	dystrotelin
CS000015891	PIKFYVE	phosphoinositide kinase, FYVE-type zinc finger containing
CS000015894		unc-80 homolog, NALCN activator
CS000004953	CPS1	carbamoyl-phosphate synthase 1
CS000004954	ERBB4	erb-b2 receptor tyrosine kinase 4
CS000015902		sperm associated antigen 16
CS000024964	PRIMA1	proline rich membrane anchor 1
CS000005951	ASB2	ankyrin repeat and SOCS box containing 2
CS000005954	PPP4R4	protein phosphatase 4 regulatory subunit 4
CS000005965	CCDC85C	coiled-coil domain containing 85C
CS000013344	FYCO1	FYVE and coiled-coil domain containing 1
CS000015563	ACAD11	acyl-CoA dehydrogenase family member 11
CS000015564	CPNE4	copine 4
CS000015569		collagen, type VI, alpha 6
CS000015580		collagen type VI alpha 6 chain
CS000013358	SH3BP5	SH3 domain binding protein 5
CS000024968	ZNRF2	zinc and ring finger 2
CS000013367	NOD1	nucleotide binding oligomerization domain containing 1
CS000013371	FAM198A	family with sequence similarity 198 member A
CS000013374	ANO10	anoctamin 10
CS000015558		protein disulfide isomerase family A member 4
CS000011465	QKI	QKI, KH domain containing RNA binding
CS000015610	PDE10A	phosphodiesterase 10A
CS000000186	HSF1	heat shock factor protein 1
CS000002820	SCFD1	sec1 family domain containing 1
CS000006700	ANKIB1	ankyrin repeat and IBR domain containing 1
CS000015686	STEAP1	STEAP family member 1
CS000015689	ADAM22	ADAM metallopeptidase domain 22
CS000006717	SLC25A40	solute carrier family 25 member 40
CS000004211		GTF2I repeat domain containing 2B
CS000015745		NA
CS000003800	gemin8	gem nuclear organelle associated protein 8
CS000003802	GLRA2	glycine receptor alpha 2
CS000003807	ACE2	angiotensin I converting enzyme 2
CS000015771	ARHGAP42	Rho GTPase activating protein 42
CS000006532	DYNC2H1	dynein cytoplasmic 2 heavy chain 1
CS000015759		NA
CS000015800	ETS1	ETS proto-oncogene 1, transcription factor
CS000002385	ARHGAP32	rho GTPase-activating protein 32
CS000002392	ADAMTS15	ADAM metallopeptidase with thrombospondin type 1 motif 15
CS000002394	NTM	neurotrimin
CS000016179		putative p150
CS000001633	MCF2L	MCF.2 cell line derived transforming sequence like
CS000016223	TRPC4AP	transient receptor potential cation channel subfamily C member 4 associated protein
CS000016233		NA
CS000001640	MYH7B	myosin heavy chain 7B
CS000016227		NA
CS000001637	GSS	glutathione synthetase
CS000015930	HHIP	hedgehog interacting protein
CS000006515	TTC29	tetratricopeptide repeat domain 29
CS000015948	MAP3K15	mitogen-activated protein kinase kinase kinase 15
CS000000807	SH3KBP1	SH3 domain containing kinase binding protein 1
CS000015950	CNKSR2	connector enhancer of kinase suppressor of Ras 2
CS000002090		NA
CS000012544	POLG	DNA polymerase gamma, catalytic subunit
CS000012545	FANCI	Fanconi anemia complementation group I
CS000012547	ABHD2	abhydrolase domain containing 2
CS000012555	NTRK3	neurotrophic receptor tyrosine kinase 3
CS000015959		deleted in malignant brain tumors 1
CS000012556		deleted in malignant brain tumors 1
CS000010877	PIGG	phosphatidylinositol glycan anchor biosynthesis class G
CS000010872	CHRNB3	cholinergic receptor nicotinic beta 3 subunit
CS000024990	PSD3	pleckstrin and Sec7 domain containing 3
CS000000118	TNS1	tensin 1
CS000000137	CFAP65	cilia and flagella associated protein 65
CS000016036	NHEJ1	non-homologous end joining factor 1
CS000016032		NA
CS000016051	NCOA5	nuclear receptor coactivator 5
CS000012412	PCIF1	PDX1 C-terminal inhibiting factor 1
CS000012431		signaling lymphocytic activation molecule family member 1
CS000016062		signaling lymphocytic activation molecule family member 1
CS000000424	CHRNA9	cholinergic receptor nicotinic alpha 9 subunit
CS000016105		amyloid beta precursor protein binding family B member 2
CS000000433	ATP8A1	ATPase phospholipid transporting 8A1
CS000012854	LUM	lumican
CS000012858	SOCS2	suppressor of cytokine signaling 2
CS000016152		NA
CS000000058	ZFAT	zinc finger and AT-hook domain containing
CS000016147	KHDRBS3	KH RNA binding domain containing, signal transduction associated 3
CS000010764		NA
CS000016517	RASGRF1	Ras protein specific guanine nucleotide releasing factor 1
CS000016524	SMAD3	SMAD family member 3
CS000008407	map2k5	mitogen-activated protein kinase kinase 5
CS000008411	ITGA11	integrin subunit alpha 11
CS000016528	ANP32A	acidic nuclear phosphoprotein 32 family member A
CS000008419	MORF4L1	mortality factor 4 like 1
CS000008420	ADAMTS7	ADAM metallopeptidase with thrombospondin type 1 motif 7
CS000016531	SPG11	spastic paraplegia 11 (autosomal recessive)
CS000008424	CASC4	cancer susceptibility candidate 4
CS000008427	ADAMTS17	ADAM metallopeptidase with thrombospondin type 1 motif 17
CS000016534	UBAP1L	ubiquitin associated protein 1 like
CS000008460	PGPEP1L	pyroglutamyl-peptidase I-like
CS000008464	SV2B	synaptic vesicle glycoprotein 2B
CS000008465	SLCO3A1	solute carrier organic anion transporter family member 3A1
CS000008467		capping actin protein of muscle Z-line alpha subunit 1
CS000008466	ST8SIA2	ST8 alpha-N-acetyl-neuraminide alpha-2,8-sialyltransferase 2
CS000016546	CHD2	chromodomain helicase DNA binding protein 2
CS000008469	RGMA	repulsive guidance molecule family member a
CS000008470	MCTP2	multiple C2 and transmembrane domain containing 2
CS000008472	AGBL1	ATP/GTP binding protein like 1
CS000008473	AKAP13	A-kinase anchoring protein 13
CS000008476	GRB10	growth factor receptor bound protein 10
CS000016553	IKZF1	IKAROS family zinc finger 1
CS000008477	VWC2	von Willebrand factor C domain containing 2
CS000008483	TNS3	tensin 3
CS000016574	LIMD1	LIM domains containing 1
CS000005477	PLOD2	procollagen-lysine,2-oxoglutarate 5-dioxygenase 2
CS000002753	MFAP2	microfibrillar associated protein 2
CS000002763	SPEN	spen family transcriptional repressor
CS000016285	EPHB2	ephrin type-B receptor 2
CS000016286		EPH receptor A8
CS000016291	SLC2A1	solute carrier family 2 member 1
CS000008125	ARMC4	armadillo repeat containing 4
CS000008134	ARHGAP12	Rho GTPase activating protein 12
CS000016295		lymphocyte antigen 6E-like
CS000016360	IKZF3	IKAROS family zinc finger 3
CS000008558	CDC6	cell division cycle 6
CS000008593	ATP6V0A1	ATPase H+ transporting V0 subunit a1
CS000016413	TDRD9	tudor domain containing 9
CS000013316	KIAA0368	KIAA0368
CS000013317	PTGR1	prostaglandin reductase 1
CS000013324	LPAR1	lysophosphatidic acid receptor 1
CS000013816	GPD1L	glycerol-3-phosphate dehydrogenase 1-like
CS000013819	TGFBR2	transforming growth factor beta receptor 2
CS000016492	SPATA5	spermatogenesis associated 5
CS000010141	FGF2	fibroblast growth factor 2
CS000016488		patatin-like phospholipase domain containing 7
CS000001217	INIP	INTS3 and NABP interacting protein
CS000016505		LIM homeobox transcription factor 1 alpha
CS000016506	PBX1	PBX homeobox 1
CS000016510	RABGAP1L	RAB GTPase activating protein 1 like
CS000001821	TNR	tenascin R
CS000001822	PAPPA2	pappalysin 2
CS000002454	RPRD1B	regulation of nuclear pre-mRNA domain containing 1B
CS000002456	KIAA1755	KIAA1755
CS000016807		BPI fold containing family B, member 3
CS000002487	ANGPT4	angiopoietin 4
CS000016828	FNDC11	fibronectin type III domain containing 11
CS000002507	ZBTB46	zinc finger and BTB domain containing 46
CS000002522		NA
CS000002525	MYT1	myelin transcription factor 1
CS000002523	PXDNL	peroxidasin like
CS000016837	KCNQ2	potassium voltage-gated channel subfamily Q member 2
CS000002534	NTSR1	neurotensin receptor 1
CS000002535	SLCO4A1	solute carrier organic anion transporter family member 4A1
CS000016845	TAF4	TATA-box binding protein associated factor 4
CS000016846	CDH4	cadherin 4
CS000016848	CDH26	cadherin 26
CS000002551	PHACTR3	phosphatase and actin regulator 3
CS000002553	ZNF831	zinc finger protein 831
CS000002556		androgen-induced gene 1 protein-like
CS000002560	GNAS	GNAS complex locus
CS000002563	STX16	syntaxin 16
CS000016855	RTFDC1	replication termination factor 2 domain containing 1
CS000016856	cass4	Cas scaffolding protein family member 4
CS000002579	CSTF1	cleavage stimulation factor subunit 1
CS000002584		NA
CS000016858	BCAS1	breast carcinoma amplified sequence 1
CS000016859	TSHZ2	teashirt zinc finger homeobox 2
CS000002596	BCAS4	breast carcinoma amplified sequence 4
CS000016864	PTPN1	protein tyrosine phosphatase, non-receptor type 1
CS000016865		transmembrane protein 189
CS000016869	KCNB1	potassium voltage-gated channel subfamily B member 1
CS000002610	SULF2	sulfatase 2
CS000007907	CDH18	cadherin 18
CS000007910	MYO10	myosin X
CS000016580		spermidine/spermine N1-acetyltransferase family member 2
CS000012258	SOD2	superoxide dismutase 2, mitochondrial
CS000016604	PLG	plasminogen
CS000016606	PRKN	E3 ubiquitin-protein ligase parkin
CS000016634		butyrophilin subfamily 1 member A1-like
CS000002913		butyrophilin subfamily 3 member A1-like
CS000016641		butyrophilin subfamily 2 member A1
CS000016626		zinc finger protein 621
CS000016627		zinc finger protein 383
CS000025025		NA
CS000016659		NA
CS000005195	DNHD1	dynein heavy chain domain 1
CS000001495	EGFR	epidermal growth factor receptor
CS000016693	TPK1	thiamin pyrophosphokinase 1
CS000016694	CNTNAP2	contactin associated protein-like 2
CS000013277	F11R	junctional adhesion molecule A
CS000016752		NA
CS000016760	LIN9	lin-9 DREAM MuvB core complex component
CS000003428	XDH	xanthine dehydrogenase
CS000016742	ZNF524	zinc finger protein 524
CS000009003	ZBTB47	zinc finger and BTB domain containing 47
CS000009006	WNT3A	Wnt family member 3A
CS000009007	osbpl5	oxysterol binding protein like 5
CS000016788	Tnfrsf23	tumor necrosis factor receptor superfamily, member 23
CS000016768		leucyl-tRNA synthetase 2, mitochondrial
CS000016799	CACNA2D1	calcium voltage-gated channel auxiliary subunit alpha2delta 1
CS000016802	PCLO	piccolo presynaptic cytomatrix protein
CS000010308	NR6A1	nuclear receptor subfamily 6 group A member 1
CS000017076	DENND1A	DENN domain containing 1A
CS000010328	DAB2IP	DAB2 interacting protein
CS000017087		potassium sodium-activated channel subfamily T member 1
CS000017088	kcnt1	potassium sodium-activated channel subfamily T member 1
CS000010355	CYB561	cytochrome b561
CS000010362	KANSL1	KAT8 regulatory NSL complex subunit 1
CS000010365	RUNDC3A	RUN domain containing 3A
CS000010386	ITGA3	integrin subunit alpha 3
CS000010408	SKAP1	src kinase associated phosphoprotein 1
CS000010407	CBX1	chromobox 1
CS000017124	TBKBP1	TBK1 binding protein 1
CS000010424	SOCS7	suppressor of cytokine signaling 7
CS000010436	notch1	notch 1
CS000010437	EGFL7	EGF like domain multiple 7
CS000017131	COL5A1	collagen type V alpha 1 chain
CS000017132	RXRA	retinoid X receptor alpha
CS000010448	SARDH	sarcosine dehydrogenase
CS000016894	prdm9	PR/SET domain 9
CS000012298	CRISPLD1	cysteine rich secretory protein LCCL domain containing 1
CS000001506	ARHGEF2	Rho/Rac guanine nucleotide exchange factor 2
CS000016927	RPRD2	regulation of nuclear pre-mRNA domain containing 2
CS000016938	ARNT	aryl hydrocarbon receptor nuclear translocator
CS000016951	CDK8	cyclin dependent kinase 8
CS000001460		microtubule associated tumor suppressor candidate 2
CS000017000		NA
CS000006784	DLGAP3	DLG associated protein 3
CS000006790	SMAP2	small ArfGAP2
CS000017020	KCNQ4	potassium voltage-gated channel subfamily Q member 4
CS000017031	GPATCH2	G-patch domain containing 2
CS000017036		NA
CS000012311		Rho guanine nucleotide exchange factor 4
CS000012315		glypican-5-like
CS000007732	POLR2G	RNA polymerase II subunit G
CS000007749	IQSEC1	IQ motif and Sec7 domain 1
CS000007784	sfmbt1	Scm-like with four mbt domains 1
CS000017378	DOCK3	dedicator of cytokinesis 3
CS000009124	LIMK2	LIM domain kinase 2
CS000017167	RSPH14	radial spoke head 14 homolog
CS000017171	CABIN1	calcineurin binding protein 1
CS000000169	TBC1D32	TBC1 domain family member 32
CS000000175	CCDC185	coiled-coil domain containing 185
CS000017198	ARHGEF17	Rho guanine nucleotide exchange factor 17
CS000008645	MOB3B	MOB kinase activator 3B
CS000008643	LINC00032	long intergenic non-protein coding RNA 32
CS000008646	TEK	TEK receptor tyrosine kinase
CS000008651	ELAVL2	ELAV like RNA binding protein 2
CS000003522	SLC44A1	solute carrier family 44 member 1
CS000017245	CORO2A	coronin 2A
CS000003532	B4GALT1	beta-1,4-galactosyltransferase 1
CS000003538	TSTD2	thiosulfate sulfurtransferase like domain containing 2
CS000000225	PLEKHA7	pleckstrin homology domain containing A7
CS000000226	PIK3C2A	phosphatidylinositol-4-phosphate 3-kinase catalytic subunit type 2 alpha
CS000000230	ABCC8	ATP binding cassette subfamily C member 8
CS000017264	OTOG	otogelin
CS000017267	KCNC1	potassium voltage-gated channel subfamily C member 1
CS000025078		potassium voltage-gated channel subfamily C member 1
CS000017268	SERGEF	secretion regulating guanine nucleotide exchange factor
CS000000236	hps5	HPS5, biogenesis of lysosomal organelles complex 2 subunit 2
CS000000231	GTF2H1	general transcription factor IIH subunit 1
CS000000241	TSG101	tumor susceptibility 101
CS000000240	UEVLD	UEV and lactate/malate dehyrogenase domains
CS000017270	IGSF22	immunoglobulin superfamily member 22
CS000011759	TRMT10B	tRNA methyltransferase 10B
CS000017278		glyoxylate and hydroxypyruvate reductase
CS000011764	PAX5	paired box 5
CS000017283	RNF38	ring finger protein 38
CS000017291	CPLX1	complexin 1
CS000001740	GLP2R	glucagon like peptide 2 receptor
CS000001746		myosin-2-like
CS000001748	MYOCD	myocardin
CS000001752	SHISA6	shisa family member 6
CS000019351	CCBE1	collagen and calcium binding EGF domains 1
CS000019364	AGXT2	alanine--glyoxylate aminotransferase 2
CS000019362		NA
CS000019392	HCN1	hyperpolarization activated cyclic nucleotide gated potassium channel 1
CS000013255	MAST4	microtubule associated serine/threonine kinase family member 4
CS000017750	TCERG1L	transcription elongation regulator 1 like
CS000012082	CTTN	cortactin
CS000012087	SHANK2	SH3 and multiple ankyrin repeat domains 2
CS000012086		actin, aortic smooth muscle-like
CS000012085		golgin subfamily B member 1-like
CS000012084	FBXO3	F-box protein 3
CS000012097	CAT	catalase
CS000012101	PDHX	pyruvate dehydrogenase complex component X
CS000017768	CD44	CD44 antigen
CS000017770	LDLRAD3	low density lipoprotein receptor class A domain containing 3
CS000012107	RAG2	recombination activating 2
CS000012109	LRRC4C	leucine rich repeat containing 4C
CS000017775		NA
CS000012118	Prdm11	PR/SET domain 11
CS000012119	ASTL	astacin-like metallo-endopeptidase (M12 family)
CS000012122		astacin-like metalloendopeptidase
CS000017786		transmembrane protein 263-like
CS000012141		chromosome 11 orf 49
CS000017547	RPS6KC1	ribosomal protein S6 kinase C1
CS000007106	VASH2	vasohibin 2
CS000007111	PPP2R5A	protein phosphatase 2 regulatory subunit B'alpha
CS000017556	TRAF5	TNF receptor associated factor 5
CS000017578	KCNG2	potassium voltage-gated channel modifier subfamily G member 2
CS000002204	SLC66A2	PQ-loop repeat-containing protein 1
CS000011802		chromosome 1 orf 112
CS000004244	TENM4	teneurin transmembrane protein 4
CS000013471	MAPK1IP1L	mitogen-activated protein kinase 1 interacting protein 1 like
CS000017703	DHRSX	dehydrogenase/reductase X-linked
CS000001678	ARSE	arylsulfatase E (chondrodysplasia punctata 1)
CS000001677		arylsulfatase D
CS000000255	KMT5B	lysine methyltransferase 5B
CS000017721		NA
CS000000260		chromosome 11 orf 24
CS000017725		solute carrier family 9, subfamily C (Na+-transporting carboxylic acid decarboxylase), member 1
CS000000276	b4galnt4	beta-1,4-N-acetyl-galactosaminyltransferase 4
CS000017970	TMEM163	transmembrane protein 163
CS000009345	DPP10	dipeptidyl peptidase like 10
CS000017992	MYLK	myosin light chain kinase
CS000000859	FAM222B	family with sequence similarity 222 member B
CS000000881	RPA1	replication protein A1
CS000000889	SLC43A2	solute carrier family 43 member 2
CS000017852	CTNNA2	catenin alpha 2
CS000002962	RNF144B	ring finger protein 144B
CS000008696	TBX1	T-box 1
CS000017882	2020-09-05	septin 5
CS000008712	PI4KA	phosphatidylinositol 4-kinase alpha
CS000008714	SLC25A1	tricarboxylate transport protein, mitochondrial
CS000008716		thyroid adenoma-associated protein homolog
CS000008723		NA
CS000017891		NA
CS000001722	ELMOD1	ELMO domain containing 1
CS000001725	CUL5	cullin 5
CS000001724	ACAT1	acetyl-CoA acetyltransferase 1
CS000017899	NPAT	nuclear protein, coactivator of histone transcription
CS000001723	ATM	ATM serine/threonine kinase
CS000001727	KDELC2	KDEL motif containing 2
CS000017898	DDX10	DEAD-box helicase 10
CS000017902	ZC3H12C	zinc finger CCCH-type containing 12C
CS000001728	RDX	radixin
CS000001731	ARHGAP20	Rho GTPase activating protein 20
CS000017903	RNF17	ring finger protein 17
CS000017904		centromere protein J
CS000017916	Zfp609	zinc finger protein 609
CS000017914		NA
CS000008091	CSNK1G1	casein kinase I
CS000008090	PPIB	peptidylprolyl isomerase B
CS000017922	MYO9A	myosin IXA
CS000017940	MFSD9	major facilitator superfamily domain containing 9
CS000017936		phospholipase A2 inhibitor and Ly6/PLAUR domain-containing protein-like
CS000001703	INPP5B	inositol polyphosphate-5-phosphatase B
CS000017959	GRIK3	glutamate ionotropic receptor kainate type subunit 3
CS000007368	RFFL	ring finger and FYVE like domain containing E3 ubiquitin protein ligase
CS000007388	SH2B2	SH2B adaptor protein 2
CS000007392	MYL10	myosin regulatory light chain 10
CS000018180	CAMKK1	calcium/calmodulin dependent protein kinase kinase 1
CS000007402	ATP2A3	ATPase sarcoplasmic/endoplasmic reticulum Ca2+ transporting 3
CS000007406	ANKFY1	ankyrin repeat and FYVE domain containing 1
CS000018182	SPNS3	sphingolipid transporter 3 (putative)
CS000007408	CLIP2	CAP-Gly domain containing linker protein 2
CS000007409	GTF2IRD1	GTF2I repeat domain containing 1
CS000007413	GATSL2	GATS protein like 2
CS000007415	WBSCR17	Williams-Beuren syndrome chromosome region 17
CS000018188	CALN1	calneuron 1
CS000007428	ASL	argininosuccinate lyase
CS000007432	LRRC75A	leucine rich repeat containing 75A
CS000025133		protein PIMREG
CS000007442		NA
CS000007450	MNT	MAX network transcriptional repressor
CS000018195	SGSM2	small G protein signaling modulator 2
CS000007476	MSI2	musashi RNA binding protein 2
CS000007464	CUEDC1	CUE domain containing 1
CS000007475	HNF1B	HNF1 homeobox B
CS000018206	SYNRG	synergin gamma
CS000018207	AATF	apoptosis antagonizing transcription factor
CS000018208	DHRS11	dehydrogenase/reductase 11
CS000007479	GGNBP2	gametogenetin binding protein 2
CS000018210	APPBP2	amyloid beta precursor protein binding protein 2
CS000007489	RNFT1	ring finger protein, transmembrane 1
CS000018216	VMP1	vacuole membrane protein 1
CS000007491	CLTC	clathrin heavy chain
CS000007496	YPEL2	yippee like 2
CS000013478	SLC17A8	solute carrier family 17 member 8
CS000018008	ANKS1B	ankyrin repeat and sterile alpha motif domain containing 1B
CS000025127	SLC25A3	phosphate carrier protein, mitochondrial
CS000006178	PIK3R3	phosphoinositide-3-kinase regulatory subunit 3
CS000013375	RPS6KA6	ribosomal protein S6 kinase A6
CS000018064	PHACTR1	phosphatase and actin regulator 1
CS000008885	NEDD9	neural precursor cell expressed, developmentally down-regulated 9
CS000018069	ELOVL2	ELOVL fatty acid elongase 2
CS000000583	SAMD4B	sterile alpha motif domain containing 4B
CS000018082	PLEKHG2	pleckstrin homology domain containing, family G (with RhoGef domain) member 2
CS000000586		cytoglobin-1-like
CS000000591		spectrin repeat containing, nuclear envelope 2
CS000018109	GMDS	GDP-mannose 4,6-dehydratase
CS000010508		exocyst complex component 2
CS000025129		exocyst complex component 2
CS000018112	SLC22A23	solute carrier family 22 member 23
CS000018122	SLC23A1	solute carrier family 23 member 1
CS000010567	MATR3	matrin 3
CS000018126	CTNNA1	catenin alpha 1
CS000006448		coiled-coil alpha-helical rod protein 1
CS000018160	KHDRBS2	KH RNA binding domain containing, signal transduction associated 2
CS000001277	SMG1	SMG1, nonsense mediated mRNA decay associated PI3K related kinase
CS000018418	XYLT1	xylosyltransferase 1
CS000001280		nodal modulator 1
CS000001279	ABCC6	ATP binding cassette subfamily C member 6
CS000001281	abcc1	ATP binding cassette subfamily C member 1
CS000001282	FOPNL	FGFR1OP N-terminal like
CS000018420		myosin, heavy chain 11, smooth muscle
CS000001284	KIAA0430	KIAA0430
CS000018422		chromosome 14 orf, human C16orf45
CS000018421	PDXDC1	pyridoxal dependent decarboxylase domain containing 1
CS000001287	RRN3	RRN3 homolog, RNA polymerase I transcription factor
CS000018426	GSPT1	G1 to S phase transition 1
CS000001291	SNX29	sorting nexin-29
CS000001290	SHISA9	shisa family member 9
CS000018434		NA
CS000001295	PARN	poly(A)-specific ribonuclease
CS000001293	BFAR	bifunctional apoptosis regulator
CS000001294	PLA2G10	phospholipase A2 group X
CS000018437		alpha-N-acetylgalactosaminidase-like
CS000001298	TXNDC11	thioredoxin domain containing 11
CS000001299		NA
CS000018445	CLEC16A	C-type lectin domain family 16 member A
CS000001302		dexamethasone-induced protein
CS000001307	ciita	class II major histocompatibility complex transactivator
CS000001303	TVP23A	trans-golgi network vesicle protein 23 homolog A
CS000018446	TEKT5	tektin 5
CS000001306	atf7ip2	activating transcription factor 7 interacting protein 2
CS000001311	GRIN2A	glutamate ionotropic receptor NMDA type subunit 2A
CS000001313		transmembrane protein 104-like
CS000001320	ABAT	4-aminobutyrate aminotransferase
CS000001321	METTL22	methyltransferase like 22
CS000018449	TMEM114	transmembrane protein 114
CS000001324	RBFOX1	RNA binding protein, fox-1 homolog 1
CS000018454	ALG1	ALG1, chitobiosyldiphosphodolichol beta-mannosyltransferase
CS000001329	SEC14L5	SEC14 like lipid binding 5
CS000018456	SEPTIN12	septin-12
CS000001351	SNRNP25	small nuclear ribonucleoprotein U11/U12 subunit 25
CS000018462	AXIN1	axin 1
CS000018219		ZFP92 zinc finger protein
CS000018270	TMEM9	transmembrane protein 9
CS000018280		receptor-type tyrosine-protein phosphatase V
CS000000443	HCN4	hyperpolarization activated cyclic nucleotide gated potassium channel 4
CS000000447	ARIH1	ariadne RBR E3 ubiquitin protein ligase 1
CS000010127	CFAP206	cilia and flagella associated protein 206
CS000018339	NR5A2	nuclear receptor subfamily 5 group A member 2
CS000000639	PTPRC	protein tyrosine phosphatase, receptor type C
CS000000641	LHX9	LIM homeobox 9
CS000000643	CRB1	crumbs 1, cell polarity complex component
CS000018375	CREBBP	CREB binding protein
CS000013692	SRL	sarcalumenin
CS000013691	CLUAP1	clusterin associated protein 1
CS000018373		NA
CS000013693	XPO6	exportin 6
CS000018391	CDKAL1	CDK5 regulatory subunit associated protein 1 like 1
CS000018399		organic solute transporter subunit alpha-like
CS000018400	PRDX4	peroxiredoxin 4
CS000018410		origin recognition complex subunit 1
CS000011921		origin recognition complex subunit 1
CS000011927	cpt2	carnitine palmitoyltransferase 2
CS000011931	LRP8	LDL receptor related protein 8
CS000006800	GSTO1	glutathione S-transferase omega 1
CS000006799	Cfap43	cilia and flagella associated protein 43
CS000018634		cilia- and flagella-associated protein 43-like
CS000018633	CFAP58	cilia and flagella associated protein 58
CS000006802	SORCS1	sortilin related VPS10 domain containing receptor 1
CS000006816	VTI1A	vesicle transport through interaction with t-SNAREs 1A
CS000006817	TCF7L2	transcription factor 7 like 2
CS000018642	HABP2	hyaluronan binding protein 2
CS000006821	NHLRC2	NHL repeat containing 2
CS000006825	AFAP1L2	actin filament associated protein 1 like 2
CS000006828	ATRNL1	attractin like 1
CS000018649	GFRA1	GDNF family receptor alpha 1
CS000006846	RGS10	regulator of G-protein signaling 10
CS000006850	INPP5F	inositol polyphosphate-5-phosphatase F
CS000006855		transforming acidic coiled-coil-containing protein 2
CS000018662		transforming acidic coiled-coil containing protein 2
CS000018485	PDE2A	phosphodiesterase 2A
CS000010223	NCOA1	nuclear receptor coactivator 1
CS000010228	CTCF	CCCTC-binding factor
CS000018501	SUGP2	SURP and G-patch domain containing 2
CS000001948	ELL	elongation factor for RNA polymerase II
CS000018503		NA
CS000001965	TEX45	testis-expressed protein 45
CS000011526	CYTH3	cytohesin-3
CS000018520	DAGLB	diacylglycerol lipase beta
CS000018522	OTOA	otoancorin
CS000018523	METTL9	methyltransferase like 9
CS000011529	CDR2	cerebellar degeneration-related protein 2, 62kDa
CS000011533		DNA-directed RNA polymerase III subunit RPC5
CS000011534	SDR42E2	short chain dehydrogenase/reductase family 42E, member 2
CS000011535		short chain dehydrogenase/reductase family 42E, member 2
CS000011540	VWA3A	von Willebrand factor A domain containing 3A
CS000018526	MOSMO	modulator of smoothened protein
CS000011559	CCP110	centriolar coiled-coil protein 110
CS000011557	GDE1	glycerophosphodiester phosphodiesterase 1
CS000011558	TMC5	transmembrane channel like 5
CS000018541		paralemmin 2
CS000018555	MCUR1	mitochondrial calcium uniporter regulator 1
CS000025151	JARID2	jumonji and AT-rich interaction domain containing 2
CS000006226	DTNBP1	dystrobrevin binding protein 1
CS000006228	ATXN1	ataxin 1
CS000002831	MTMR4	myotubularin related protein 4
CS000002838	TRIM50	tripartite motif containing 50
CS000002850	HIP1	huntingtin interacting protein 1
CS000001393	ZDHHC24	zinc finger DHHC-type containing 24
CS000001440	POLA2	DNA polymerase alpha 2, accessory subunit
CS000001442		solute carrier family 22 member 6-B-like
CS000011649	ASAP1	ArfGAP with SH3 domain, ankyrin repeat and PH domain 1
CS000011653	OC90	otoconin 90
CS000011652	HHLA1	HERV-H LTR-associating 1
CS000013012	AGPAT3	1-acylglycerol-3-phosphate O-acyltransferase 3
CS000013017	KDM6A	Lysine Demethylase 6A
CS000018783	MAOB	monoamine oxidase B
CS000018811	DMD	dystrophin
CS000018812		dystrophin
CS000004200	PRR16	proline rich 16
CS000018685		kinesin family member 13B
CS000011079	arhgap24	Rho GTPase activating protein 24
CS000011083	AFF1	AF4/FMR2 family member 1
CS000011084	KLHL8	kelch like family member 8
CS000011085		NA
CS000018701	SPARCL1	SPARC like 1
CS000018708	RGS6	regulator of G-protein signaling 6
CS000003384	DPF3	double PHD fingers 3
CS000003381	ELMSAN1	ELM2 and Myb/SANT domain containing 1
CS000018711	slc9a3r2	SLC9A3 regulator 2
CS000018712	SYNGR3	synaptogyrin 3
CS000018713	NOXO1	NADPH oxidase organizer 1
CS000004717		Testis Expressed 2-like
CS000018720	LMF1	lipase maturation factor 1
CS000002409	MEIS1	Meis homeobox 1
CS000018730	MEST	mesoderm specific transcript
CS000001786	AHCYL2	adenosylhomocysteinase like 2
CS000001012	SOX6	SRY-box 6
CS000018740	PSMA1	proteasome subunit alpha 1
CS000001015	COPB1	coatomer protein complex subunit beta 1
CS000000471	LVRN	laeverin
CS000000490	JMJD1C	jumonji domain containing 1C
CS000018936	STOX1	storkhead box 1
CS000000508		nucleolar RNA helicase 2-like
CS000000513	tspan15	tetraspanin 15
CS000018940	COL13A1	collagen type XIII alpha 1 chain
CS000018942		NA
CS000000520	CHST3	carbohydrate sulfotransferase 3
CS000000525	CDH23	cadherin related 23
CS000000532	ADAMTS14	ADAM metallopeptidase with thrombospondin type 1 motif 14
CS000000540	SPOCK2	SPARC/osteonectin, cwcv and kazal like domains proteoglycan 2
CS000018948	MICU1	mitochondrial calcium uptake 1
CS000008690	CHCHD3	coiled-coil-helix-coiled-coil-helix domain containing 3
CS000018833	PLXNA4	plexin A4
CS000008668		ficolin 1
CS000018835		ficolin 2
CS000008674	ENTPD2L	ectonucleoside triphosphate diphosphohydrolase 2-like
CS000008682	CACNA1B	calcium voltage-gated channel subunit alpha1 B
CS000008687		ER degradation-enhancing alpha-mannosidase-like protein 3
CS000018849		globoside alpha-1,3-N-acetylgalactosaminyltransferase 1
CS000008858	SPATA18	spermatogenesis associated 18
CS000018866	CSMD3	CUB and Sushi multiple domains 3
CS000005069	HOMER2	homer scaffolding protein 2
CS000005073	SH3GL3	SH3 domain containing GRB2 like 3, endophilin A3
CS000018880	NPHS1	NPHS1, nephrin
CS000009434	STAG2	stromal antigen 2
CS000019019	NRK	Nik related kinase
CS000009471	AFF2	AF4/FMR2 family member 2
CS000009494	FAM122A	family with sequence similarity 122A
CS000009522	TEX11	testis expressed 11
CS000007879	MYT1L	myelin transcription factor 1 like
CS000018974		NA
CS000010865		mitogen-activated protein kinase 12
CS000018984	MAPK12	mitogen-activated protein kinase 12
CS000018997	MAP3K12	mitogen activated protein kinase kinase kinase 12
CS000019009	THSD7A	thrombospondin type 1 domain containing 7A
CS000009249	ABRACL	ABRA C-terminal like
CS000009248	HECA	hdc homolog, cell cycle regulator
CS000009272	TAB2	TGF-beta activated kinase 1/MAP3K7 binding protein 2
CS000012727	SPECC1	sperm antigen with calponin homology and coiled-coil domains 1
CS000004967	KCTD19	potassium channel tetramerization domain containing 19
CS000004982	KATNB1	katanin regulatory subunit B1
CS000007657		POU domain, class 5, transcription factor 3-like
CS000004080	CYHR1	cysteine and histidine rich 1
CS000025182		NA
CS000019129	LRRC24	leucine rich repeat containing 24
CS000007150	MOCOS	molybdenum cofactor sulfurase
CS000010910		G Protein Subunit Alpha O1-like
CS000010939	TBC1D16	TBC1 domain family member 16
CS000010971	FAM104A	family with sequence similarity 104 member A
CS000010973	SLC39A11	solute carrier family 39 member 11
CS000010977	MAP2K6	mitogen-activated protein kinase kinase 6
CS000019311	PRKCA	protein kinase C alpha
CS000011003	TEX2	testis expressed 2
CS000011008	RNF135	ring finger protein 135
CS000011014	RAB11FIP4	RAB11 family interacting protein 4
CS000011017		meteorin-like protein
CS000011026	KIF2B	Kinesin Family Member 2B
CS000011030	SPAG9	sperm associated antigen 9
CS000011034	CACNA1G	calcium voltage-gated channel subunit alpha1 G
CS000025189		regucalcin
CS000019214		phosphatidylinositol specific phospholipase C X domain containing 1
CS000009726	TLL1	tolloid like 1
CS000019224	FAIM2	Fas apoptotic inhibitory molecule 2
CS000019234		endoplasmic reticulum protein 27
CS000019236		NA
CS000012742	TMEM140	transmembrane protein 140
CS000019237	CYREN	cell cycle regulator of non-homologous end joining
CS000019252	VWF	Von Willebrand factor
CS000019255	PPFIBP1	PPFIA binding protein 1
CS000009230		poly(U)-specific endoribonuclease-like
CS000009232	A4GALT	alpha 1,4-galactosyltransferase
CS000009233	ARFGAP3	ADP ribosylation factor GTPase activating protein 3
CS000009237	PACSIN2	protein kinase C and casein kinase substrate in neurons 2
CS000009235	BIK	BCL2-interacting killer
CS000009234	TSPO	translocator protein
CS000019257	TTLL12	tubulin tyrosine ligase like 12
CS000019258	SCUBE1	signal peptide, CUB domain and EGF like domain containing 1
CS000025194		helicase, lymphoid-specific
CS000012986	sorbs1	sorbin and SH3 domain containing 1
CS000019277	ANGPT1	angiopoietin 1
CS000001837	RSPO2	R-spondin 2
CS000003032	PLEKHF1	pleckstrin homology and FYVE domain containing 1
CS000020622	ZNF536	zinc finger protein 536
CS000003053		transcription initiation factor TFIID subunit 4-like
CS000025270	LSM14A	LSM14A, mRNA processing body assembly factor
CS000020646	CMTM3	CKLF like MARVEL transmembrane domain containing 3
CS000003093	CDH13	cadherin 13
CS000003101		putative phosphoenolpyruvate synthase
CS000003102	FOXC2	forkhead box C2
CS000003116	MAP1LC3B	microtubule associated protein 1 light chain 3 beta
CS000003118	KLHDC4	kelch domain containing 4
CS000020670	BANP	BTG3 associated nuclear protein
CS000003123	ZC3H18	zinc finger CCCH-type containing 18
CS000003138	ANKRD11	ankyrin repeat domain 11
CS000003140	FANCA	Fanconi anemia complementation group A
CS000019558		NA
CS000019562	NRXN3	neurexin 3
CS000019563		neurexin 3
CS000012623	ADCK1	aarF domain containing kinase 1
CS000012625	ISM2	isthmin 2
CS000012630	TMED8	transmembrane p24 trafficking protein family member 8
CS000012644	NEK9	NIMA related kinase 9
CS000012674	COQ6	coenzyme Q6, monooxygenase
CS000012675	MIA2	MIA SH3 Domain ER Export Factor 2
CS000025206		proteasome (prosome, macropain) subunit, alpha type 6
CS000012684	MIPOL1	mirror-image polydactyly 1
CS000019600	SLC25A21	solute carrier family 25 member 21
CS000012687	SRP54	signal recognition particle 54
CS000012698	NPAS3	neuronal PAS domain-containing protein 3
CS000019620	akap6	A-kinase anchoring protein 6
CS000008275		HEPACAM family member 2-like
CS000019489	NECAB3	N-terminal EF-hand calcium binding protein 3
CS000003946	SNTA1	syntrophin alpha 1
CS000019493	TOX2	TOX high mobility group box family member 2
CS000019486		tripartite motif-containing 24
CS000019515		midline 2
CS000002871	VCP	valosin containing protein
CS000013282	PCBP3	poly(rC) binding protein 3
CS000013281	COL6A1	collagen type VI alpha 1 chain
CS000025205		collagen, type VI, alpha 2
CS000013283		zinc finger protein 664-like
CS000019548	DIP2A	disco interacting protein 2 homolog A
CS000013285	PCNT	pericentrin
CS000019541		chromosome 21 orf 58
CS000019542	FAM207A	family with sequence similarity 207 member A
CS000013288	KMO	kynurenine 3-monooxygenase
CS000013290	ADARB1	adenosine deaminase, RNA specific B1
CS000019549	POFUT2	protein O-fucosyltransferase 2
CS000013287	MCM3AP	minichromosome maintenance complex component 3 associated protein
CS000013291		NA
CS000006010	VPS54	VPS54, GARP complex subunit
CS000006019	EHBP1	EH domain binding protein 1
CS000019706	MACROD2	ADP-ribose glycohydrolase MACROD2
CS000006029	PLCB4	phospholipase C beta 4
CS000019712	PLCB1	phospholipase C beta 1
CS000006042	GZF1	GDNF inducible zinc finger protein 1
CS000003360	NEURL1	neuralized E3 ubiquitin protein ligase 1
CS000000204	GDPD5	glycerophosphodiester phosphodiesterase domain containing 5
CS000019679	KIF26B	kinesin family member 26B
CS000003510	MAN1A2	mannosidase alpha class 1A member 2
CS000004742	NFIB	nuclear factor I B
CS000004753	KDM4C	lysine demethylase 4C
CS000004780	APBA1	amyloid beta precursor protein binding family A member 1
CS000004792	TRPM6	transient receptor potential cation channel subfamily M member 6
CS000025213		cell adhesion associated, oncogene regulated
CS000019745	ESAM	endothelial cell adhesion molecule
CS000019749	FOXRED1	FAD dependent oxidoreductase domain containing 1
CS000019751	ST3GAL4	ST3 beta-galactoside alpha-2,3-sialyltransferase 4
CS000004806	GATAD2A	GATA zinc finger domain containing 2A
CS000004816		occludin-like
CS000010634	ACSS1	acetyl-coenzyme A synthetase 2-like, mitochondrial
CS000010637	CST7	cystatin F
CS000010646		NA
CS000019781	ITFG2	integrin alpha FG-GAP repeat containing 2
CS000019785	TSPAN9	tetraspanin 9
CS000009537	CAPN15	calpain 15
CS000010263	SEC16B	SEC16 homolog B, endoplasmic reticulum export factor
CS000010266	ASTN1	astrotactin 1
CS000019938		probable glutamate receptor
CS000013522		NA
CS000013521	MMP23B	matrix metallopeptidase 23B
CS000013524	SSU72	SSU72 homolog, RNA polymerase II CTD phosphatase
CS000025226	ATAD3A	ATPase family, AAA domain containing 3A
CS000013529	MXRA8	matrix remodeling associated 8
CS000019947	pusl1.L	pseudouridylate synthase-like 1 L homeolog
CS000013546	TTLL10	tubulin tyrosine ligase like 10
CS000013555	SAMD11	sterile alpha motif domain containing 11
CS000013567	CLSTN1	calsyntenin 1
CS000013638	IFFO2	intermediate filament family orphan 2
CS000002256	trak1	trafficking kinesin protein 1
CS000024805		NA
CS000019854	ULK4	unc-51 like kinase 4
CS000002082	HERC2	HECT and RLD domain containing E3 ubiquitin protein ligase 2
CS000019861	CYFIP1	cytoplasmic FMR1 interacting protein 1
CS000019872	BICRA	BRD4-interacting chromatin-remodeling complex-associated protein
CS000010287	emx1	empty spiracles homeobox 1
CS000010077	FEZ1	fasciculation and elongation protein zeta 1
CS000010078	PKNOX2	PBX/knotted 1 homeobox 2
CS000025223		NA
CS000010081	ccdc15	coiled-coil domain containing 15
CS000019915		acid sensing ion channel subunit 2
CS000001269	GRIA4	glutamate ionotropic receptor AMPA type subunit 4
CS000004696	TNRC6A	trinucleotide repeat containing 6A
CS000019931	EARS2	glutamyl-tRNA synthetase 2, mitochondrial
CS000020060	SNX24	sorting nexin 24
CS000004464	GRAMD3	GRAM domain containing 3
CS000004469	PRRC1	proline rich coiled-coil 1
CS000020075	FBN2	fibrillin 2
CS000019979	ANKH	ANKH inorganic pyrophosphate transport regulator
CS000020011	F13A1	coagulation factor XIII A chain
CS000007674		retroviral integration site protein Fli-1 homolog
CS000007694		cationic trypsin-like
CS000020038		mitochondrial intermediate peptidase
CS000003204	ATG16L1	autophagy related 16 like 1
CS000020218	BBS2	Bardet-Biedl syndrome 2
CS000010803		receptor interacting serine/threonine kinase 2
CS000025252	LPCAT2	lysophosphatidylcholine acyltransferase 2
CS000010839	LONP2	lon peptidase 2, peroxisomal
CS000020114	PNPT1	polyribonucleotide nucleotidyltransferase 1
CS000020160	ARHGAP36	rho GTPase-activating protein 36
CS000025243		immunoglobulin superfamily, member 1
CS000020185		immunoglobulin superfamily member 1
CS000020317		calcium dependent secretion activator
CS000003855	CADPS	calcium dependent secretion activator
CS000003863	ADAMTS9	ADAM metallopeptidase with thrombospondin type 1 motif 9
CS000003864	MAGI1	membrane associated guanylate kinase, WW and PDZ domain containing 1
CS000020250	GABBR2	gamma-aminobutyric acid type B receptor subunit 2
CS000004190	PLAC8	placenta-specific 8
CS000004624	tcf20	transcription factor 20
CS000020285	NRXN1	neurexin 1
CS000025256	NRXN1	neurexin 1
CS000009926	CSGALNACT1	chondroitin sulfate N-acetylgalactosaminyltransferase 1
CS000020290	GTF2E2	general transcription factor IIE subunit 2
CS000009931	smim18	small integral membrane protein 18
CS000009935	RBPMS	RNA binding protein with multiple splicing
CS000012910	TTLL8	tubulin tyrosine ligase like 8
CS000020389		NA
CS000020394		NA
CS000012919	TBC1D22A	TBC1 domain family member 22A
CS000012933	DLD	dihydrolipoamide dehydrogenase
CS000012936	HBP1	HMG-box transcription factor 1
CS000020425	PRKAR2B	protein kinase cAMP-dependent type II regulatory subunit beta
CS000007152	FGD6	FYVE, RhoGEF and PH domain containing 6
CS000007159		histidine ammonia lyase
CS000020330	LTA4H	leukotriene A4 hydrolase
CS000010495	ATP10D	ATPase phospholipid transporting 10D (putative)
CS000013110	MYOF	myoferlin
CS000020518	HECTD2	HECT domain E3 ubiquitin protein ligase 2
CS000002421	ADCYAP1R1	ADCYAP receptor type I
CS000006173	GALNT13	polypeptide N-acetylgalactosaminyltransferase 13
CS000011442	ARHGAP39	Rho GTPase activating protein 39
CS000005796	CLK3	CDC like kinase 3
CS000002121		janus kinase and microtubule interacting protein 2
CS000002133	AFAP1	actin filament associated protein 1
CS000002168	FGFR3	fibroblast growth factor receptor 3
CS000002399	USP40	ubiquitin specific peptidase 40
CS000020549	TRAF3IP1	TRAF3 interacting protein 1
CS000020550	ASB1	ankyrin repeat and SOCS box containing 1
CS000010024	DRP2	dystrophin related protein 2
CS000004019		chromosome 2 orf 73
CS000007955	ARPP21	cAMP regulated phosphoprotein 21
CS000007956	stac	SH3 and cysteine rich domain
CS000021587	ITGA9	integrin subunit alpha 9
CS000021592	BBS9	Bardet-Biedl syndrome 9
CS000007992	VPS41	VPS41, HOPS complex subunit
CS000021612	pou6f2	POU class 6 homeobox 2
CS000007995	RALA	RAS like proto-oncogene A
CS000007998	SUGCT	succinyl-CoA:glutarate-CoA transferase
CS000008006	GLI3	GLI family zinc finger 3
CS000008002	HECW1	HECT, C2 and WW domain containing E3 ubiquitin protein ligase 1
CS000021658	SPIDR	scaffolding protein involved in DNA repair
CS000021666	NOL4	nucleolar protein 4
CS000008054	GAREM1	GRB2 associated regulator of MAPK1 subtype 1
CS000013927	EVA1A	protein eva-1 homolog A
CS000020776	ITSN2	intersectin 2
CS000013934	MFSD2B	major facilitator superfamily domain containing 2B
CS000013947	rdh14	retinol dehydrogenase 14 (all-trans/9-cis/11-cis)
CS000020734	ARHGAP30	Rho GTPase activating protein 30
CS000020767	THUMPD2	THUMP domain containing 2
CS000010773	SLC8A1	solute carrier family 8 member A1
CS000010774	MRPS5	mitochondrial ribosomal protein S5
CS000020870	PTPRZ1	protein tyrosine phosphatase, receptor type Z1
CS000004344	KCND2	potassium voltage-gated channel subfamily D member 2
CS000004349	ASZ1	ankyrin repeat, SAM and basic leucine zipper domain containing 1
CS000004368		sulfotransferase family 3A, member 1
CS000020898	RFX6	regulatory factor X6
CS000004377	FAM184A	family with sequence similarity 184 member A
CS000003541	RCOR3	REST corepressor 3
CS000002930	cep83	centrosomal protein 83
CS000020990	EHD4	EH domain containing 4
CS000020992	JMJD7	jumonji domain containing 7
CS000005398	MAPKBP1	mitogen-activated protein kinase binding protein 1
CS000005406	INO80	INO80 complex subunit
CS000005434		p21 protein (Cdc42/Rac)-activated kinase 6
CS000021015		ryanodine receptor 3
CS000005441	DPH6	diphthamine biosynthesis 6
CS000005444	STXBP6	syntaxin binding protein 6
CS000020951	CTNND2	catenin delta 2
CS000003265	GLUD1	glutamate dehydrogenase 1
CS000021088		NA
CS000003301	ZMIZ1	zinc finger MIZ-type containing 1
CS000025296	CEPT1	choline/ethanolamine phosphotransferase 1
CS000021135		complement component 4 binding protein alpha
CS000007511		liprin-alpha-3-like
CS000021132	AHCYL1	adenosylhomocysteinase like 1
CS000021142		gag-pol fusion protein
CS000007513	ALX3	ALX homeobox 3
CS000007521	STK38	serine/threonine kinase 38
CS000021148	TBC1D22B	TBC1 domain family member 22B
CS000007533	MAPK14	mitogen-activated protein kinase 14
CS000007551	ANKS1A	ankyrin repeat and sterile alpha motif domain containing 1A
CS000007558	BAK1	BCL2 antagonist/killer 1
CS000007577	OARD1	O-acyl-ADP-ribose deacylase 1
CS000007560	APOBEC2	apolipoprotein B mRNA editing enzyme catalytic subunit 2
CS000007561	NFYA	nuclear transcription factor Y subunit alpha
CS000021180	PLEKHA6	pleckstrin homology domain containing A6
CS000007605	MFSD4A	major facilitator superfamily domain containing 4A
CS000007613		regulator of hemoglobinization and erythroid cell expansion protein
CS000007630		CD55 molecule (Cromer blood group)
CS000021121	ACTR2	actin-related protein 2
CS000002632	CSRP3	cysteine and glycine rich protein 3
CS000002634	ZDHHC13	zinc finger DHHC-type containing 13
CS000002639	HIPK3	homeodomain interacting protein kinase 3
CS000021255		NA
CS000002648	IMMP1L	inner mitochondrial membrane peptidase subunit 1
CS000021257	DCDC1	doublecortin domain containing 1
CS000002650		doublecortin domain containing 1
CS000002657	LGR4	leucine rich repeat containing G protein-coupled receptor 4
CS000021265	BBOX1	gamma-butyrobetaine hydroxylase 1
CS000002660	SLC5A12	solute carrier family 5 member 12
CS000021266	LUZP2	leucine zipper protein 2
CS000021267	GAS2	growth arrest specific 2
CS000021268	ANO5	anoctamin 5
CS000021269	NELL1	neural EGFL like 1
CS000021270	PRMT3	protein arginine methyltransferase 3
CS000004557	MAATS1	MYCBP associated and testis expressed 1
CS000021351	NYAP2	neuronal tyrosine-phosphorylated phosphoinositide-3-kinase adaptor 2
CS000012340	HP1BP3	heterochromatin protein 1 binding protein 3
CS000011772	PPIP5K1	diphosphoinositol pentakisphosphate kinase 1
CS000002886	COL15A1	collagen type XV alpha 1 chain
CS000021417	CD200	CD200 molecule
CS000009625	KIAA1524	KIAA1524
CS000009633	ALCAM	activated leukocyte cell adhesion molecule
CS000009641	FAM172BP	family with sequence similarity 172 member B
CS000009639	SENP7	SUMO1/sentrin specific peptidase 7
CS000009656	COL8A1	collagen type VIII alpha 1 chain
CS000021373		NA
CS000021376	KIF1C	kinesin family member 1C
CS000010046	gemin6	gem nuclear organelle associated protein 6
CS000021385		ninein like
CS000010112	dcaf8	DDB1 and CUL4 associated factor 8
CS000006263	EMC3	ER membrane protein complex subunit 3
CS000005645	MIEF2	mitochondrial elongation factor 2
CS000021484	PEMT	phosphatidylethanolamine N-methyltransferase
CS000005669		NA
CS000005676	FBXL18	F-box and leucine rich repeat protein 18
CS000021498	MAD1L1	MAD1 mitotic arrest deficient like 1
CS000021500	MAFK	MAF bZIP transcription factor K
CS000021502	UNCX	UNC homeobox
CS000021507	PRKAR1B	protein kinase cAMP-dependent type I regulatory subunit beta
CS000021508	PDGFA	platelet derived growth factor subunit A
CS000021464	IL17D	interleukin 17D
CS000004221	IFT88	intraflagellar transport 88
CS000001129	adgra3	adhesion G protein-coupled receptor A3
CS000021564	HS3ST1	heparan sulfate-glucosamine 3-sulfotransferase 1
CS000021568	OTOP1	otopetrin 1
CS000013713	GAB1	GRB2 associated binding protein 1
CS000000148	CARMIL1	capping protein regulator and myosin 1 linker 1
CS000022362	MAP1B	microtubule associated protein 1B
CS000022355	FAM151B	family with sequence similarity 151 member B
CS000005112	VCAN	versican
CS000005127	KIAA0825	KIAA0825
CS000022403		NA
CS000005164	YTHDC2	YTH domain containing 2
CS000006162	GPR68	G protein-coupled receptor 68
CS000005597	HEBP1	heme binding protein 1
CS000021690		histone cluster 2, H2ac
CS000021694		histone cluster 1, H4c
CS000021691	HIST4H4	histone cluster 4 H4
CS000021705	CRYL1	crystallin lambda 1
CS000021707		gap junction protein, alpha 3, 46kDa
CS000010749	ZMYM2	zinc finger MYM-type containing 2
CS000006302	RAB11B	RAB11B, member RAS oncogene family
CS000006317		GRAM domain-containing protein 2A-like
CS000006309	nfic	nuclear factor I C
CS000006299	UQCR11	ubiquinol-cytochrome c reductase, complex III subunit XI
CS000021792	ONECUT3	one cut homeobox 3
CS000006385	KDM4B	lysine demethylase 4B
CS000021822		Repulsive Guidance Molecule BMP Co-Receptor A-like
CS000021823	NCLN	nicalin
CS000006396		mast cell protease 1A-like
CS000021825	AES	amino-terminal enhancer of split
CS000006408	SHC2	SHC adaptor protein 2
CS000006418	PALM	paralemmin
CS000006433	SBNO2	strawberry notch homolog 2
CS000021835	STK11	serine/threonine kinase 11
CS000012043	PIGU	phosphatidylinositol glycan anchor biosynthesis class U
CS000012045	ITCH	itchy E3 ubiquitin protein ligase
CS000021763	AHCY	adenosylhomocysteinase
CS000013710	ARHGAP31	Rho GTPase activating protein 31
CS000002274	RANBP17	RAN binding protein 17
CS000021785	RAB6B	RAB6B, member RAS oncogene family
CS000002672	P2RX7	purinergic receptor P2X 7
CS000002678	ANAPC7	anaphase promoting complex subunit 7
CS000021898	TMEM132B	transmembrane protein 132B
CS000002703	TMEM132C	transmembrane protein 132C
CS000002702	SLC15A4	solute carrier family 15 member 4
CS000002715	MMP17	matrix metallopeptidase 17
CS000021904	FBRSL1	fibrosin like 1
CS000002718		NA
CS000021906	arvcf	armadillo repeat gene deleted in velocardiofacial syndrome
CS000025333		cathelicidin-2
CS000021865		cathelicidin-2
CS000002076		NA
CS000011606	HACE1	HECT domain and ankyrin repeat containing E3 ubiquitin protein ligase 1
CS000011608	BVES	blood vessel epicardial substance
CS000021960		NA
CS000021975		NA
CS000021977	SLC22A16	solute carrier family 22 member 16
CS000011642	FYN	FYN proto-oncogene, Src family tyrosine kinase
CS000009402	EPHA7	EPH receptor A7
CS000009406	klhl32	kelch like family member 32
CS000009416	GRIK2	glutamate ionotropic receptor kainate type subunit 2
CS000013645	MROH6	maestro heat like repeat family member 6
CS000022075	FBXO15	F-box protein 15
CS000004121	DOK6	docking protein 6
CS000022085	CCDC102B	coiled-coil domain containing 102B
CS000004132	LDLRAD4	low density lipoprotein receptor class A domain containing 4
CS000022041		NA
CS000022047	RELCH	RAB11-binding protein RELCH
CS000006671	GABRB3	gamma-aminobutyric acid type A receptor beta3 subunit
CS000022066	SLC4A3	solute carrier family 4 member 3
CS000022071	CCNB1IP1	cyclin B1 interacting protein 1
CS000013652		amyloid-beta A4 protein
CS000022144		glutamate ionotropic receptor kainate type subunit 1
CS000013671	HUNK	hormonally up-regulated Neu-associated kinase
CS000013676		chromosome unknown orf, human C21orf59
CS000022108	elmo2	engulfment and cell motility 2
CS000009758	TCF7L1	transcription factor 7 like 1
CS000009775	ADD2	adducin 2
CS000022208		low molecular weight neuronal intermediate filament-like
CS000022210	ANTXR1	anthrax toxin receptor 1
CS000009798	RASSF2	Ras association domain family member 2
CS000022212	LRRTM4	leucine rich repeat transmembrane neuronal 4
CS000009810	NKX3-1	NK3 homeobox 1
CS000009811	LOXL2	lysyl oxidase like 2
CS000009827	phyhip	phytanoyl-CoA 2-hydroxylase interacting protein
CS000022163		protocadherin beta 1
CS000022165		protocadherin gamma-A4-like
CS000000188		phosphodiesterase 4D interacting protein-like
CS000012188	STARD8	StAR related lipid transfer domain containing 8
CS000022283	OPHN1	oligophrenin 1
CS000012190	ar	androgen receptor
CS000002740	NCK2	NCK adaptor protein 2
CS000006577	CACNB2	calcium voltage-gated channel auxiliary subunit beta 2
CS000022341		NA
CS000006578	SLC39A12	solute carrier family 39 member 12
CS000006585	CUBN	cubilin
CS000022290	FCHSD2	FCH and double SH3 domains 2
CS000011564	NSMCE3	NSE3 homolog, SMC5-SMC6 complex component
CS000022308		protocadherin 12
CS000008981	PCDH12	protocadherin 12
CS000023034		probable acyl-CoA dehydrogenase 6
CS000003949	SGCE	sarcoglycan epsilon
CS000023036	SLC25A13	solute carrier family 25 member 13
CS000003976		regulating synaptic membrane exocytosis 1
CS000025387		regulating synaptic membrane exocytosis 1
CS000023075	CD109	CD109 molecule
CS000003984	SENP6	SUMO1/sentrin specific peptidase 6
CS000023096	ME1	malic enzyme 1
CS000004010	SNX14	sorting nexin 14
CS000022475	VAV3	vav guanine nucleotide exchange factor 3
CS000011986	COL11A1	collagen type XI alpha 1 chain
CS000022484	SNX7	sorting nexin 7
CS000022449	TMC7	transmembrane channel like 7
CS000011070	syt17	synaptotagmin 17
CS000003447	UBASH3A	ubiquitin associated and SH3 domain containing A
CS000022474		dedicator of cytokinesis 2
CS000013837	MCM3	minichromosome maintenance complex component 3
CS000022530		polycystic kidney and hepatic disease 1 (autosomal recessive)
CS000022531		polycystic kidney and hepatic disease 1 (autosomal recessive)
CS000022536		polycystic kidney and hepatic disease 1 (autosomal recessive)
CS000013867	RUNX2	runt related transcription factor 2
CS000013880	CD2AP	CD2 associated protein
CS000022552		NA
CS000022507		NA
CS000004428	ZMYND19	zinc finger MYND-type containing 19
CS000002939	ACADVL	acyl-CoA dehydrogenase, very long chain
CS000022519	ATRN	attractin
CS000009950	TMEM63B	transmembrane protein 63B
CS000009963	LTBP1	latent transforming growth factor beta binding protein 1
CS000009966	BIRC6	baculoviral IAP repeat containing 6
CS000022600		NA
CS000022604	RMDN2	regulator of microtubule dynamics 2
CS000009973	HEATR5B	HEAT repeat containing 5B
CS000009974	STRN	striatin
CS000009979	CRIM1	cysteine rich transmembrane BMP regulator 1
CS000003545	PTPRA	protein tyrosine phosphatase, receptor type A
CS000000097	ZBTB16	zinc finger and BTB domain containing 16
CS000000648	ST3GAL3	ST3 beta-galactoside alpha-2,3-sialyltransferase 3
CS000000290	ANO7	anoctamin 7
CS000000757	TDRP	testis development related protein
CS000022644	erich1	glutamate rich 1
CS000000758	FBXO25	F-box protein 25
CS000022658	ACP1	acid phosphatase 1, soluble
CS000022633		solute carrier family 35 member F4
CS000009183	KCNMB1	potassium calcium-activated channel subfamily M regulatory beta subunit 1
CS000022690	TNFSF15	tumor necrosis factor superfamily member 15
CS000022691	PAPPA	pappalysin 1
CS000000358	TRUB2	TruB pseudouridine synthase family member 2
CS000000393	NCS1	neuronal calcium sensor 1
CS000000404		proline-rich transmembrane protein 1
CS000000688	ARMH4	armadillo-like helical domain-containing protein 4
CS000011516	TERT	telomerase reverse transcriptase
CS000012965	MYOZ2	myozenin 2
CS000012970	PRDM5	PR/SET domain 5
CS000012971	NDNF	neuron derived neurotrophic factor
CS000012981	TIAM2	T-cell lymphoma invasion and metastasis 2
CS000010650	NCOA6	nuclear receptor coactivator 6
CS000010652	DLGAP4	DLG associated protein 4
CS000010653	EPB41L1	erythrocyte membrane protein band 4.1 like 1
CS000010657	IFT52	intraflagellar transport 52
CS000010659	PTPRT	protein tyrosine phosphatase, receptor type T
CS000010662	ARHGAP40	Rho GTPase activating protein 40
CS000022835		Family With Sequence Similarity 83 Member D-like
CS000010665	DHX35	DEAH-box helicase 35
CS000010687	STK4	serine/threonine kinase 4
CS000010685	YWHAB	tyrosine 3-monooxygenase/tryptophan 5-monooxygenase activation protein beta
CS000022849	RIMS4	regulating synaptic membrane exocytosis 4
CS000010690	wisp2	WNT1 inducible signaling pathway protein 2
CS000022852	HNF4A	hepatocyte nuclear factor 4 alpha
CS000022855		EYA transcriptional coactivator and phosphatase 2
CS000008840	TRHR	thyrotropin releasing hormone receptor
CS000022827		NA
CS000004024	CFHR5	complement factor H related 5
CS000022884	CDC73	cell division cycle 73
CS000022888	PTGS2	prostaglandin-endoperoxide synthase 2
CS000004046	PRG4	proteoglycan 4
CS000005455	KCNN2	potassium calcium-activated channel subfamily N member 2
CS000000663	SHB	SH2 domain containing adaptor protein B
CS000013301	SCLT1	sodium channel and clathrin linker 1
CS000022929	ATF6	activating transcription factor 6
CS000022904		oxysterol binding protein 2
CS000011351	MATN2	matrilin 2
CS000001656	SEMA4F	ssemaphorin 4F
CS000023562	KCNJ3	potassium voltage-gated channel subfamily J member 3
CS000008154	BAZ2B	bromodomain adjacent to zinc finger domain 2B
CS000008158	2020-03-07	membrane associated ring-CH-type finger 7
CS000008155	PLA2R1	phospholipase A2 receptor 1
CS000023579	SCN1A	Sodium Voltage-Gated Channel Alpha Subunit 1
CS000008180		sodium voltage-gated channel alpha subunit 1
CS000008187	XIRP2	xin actin binding repeat containing 2
CS000023584		xin actin-binding repeat containing 2
CS000023586		NA
CS000008188	STK39	serine/threonine kinase 39
CS000008209	UBR3	ubiquitin protein ligase E3 component n-recognin 3 (putative)
CS000008206	GAD1	glutamate decarboxylase 1
CS000008218	MAP3K20	mitogen-activated protein kinase kinase kinase 20
CS000023607	CHN1	chimerin 1
CS000023613	AGPS	alkylglycerone phosphate synthase
CS000025415	TTN	titin
CS000023619		titin
CS000008251	SESTD1	SEC14 and spectrin domain containing 1
CS000008252	UBE2E3	ubiquitin conjugating enzyme E2 E3
CS000008260	NCKAP1	NCK associated protein 1
CS000023641	Zfp804a	zinc finger protein 804A
CS000023137	SS18	SS18, nBAF chromatin remodeling complex subunit
CS000009035	CABYR	calcium binding tyrosine phosphorylation regulated
CS000009041	TMEM241	transmembrane protein 241
CS000009043	GATA6	GATA binding protein 6
CS000001652	PCDHA2	protocadherin alpha 2
CS000023110	ATP8A2	ATPase phospholipid transporting 8A2
CS000007359	LPAR2	lysophosphatidic acid receptor 2
CS000023188	snca	synuclein alpha
CS000023186		NA
CS000023187	CCSER1	coiled-coil serine rich protein 1
CS000003456	GRID2	glutamate ionotropic receptor delta type subunit 2
CS000003458	SMARCAD1	SWI/SNF-related, matrix-associated actin-dependent regulator of chromatin, subfamily a, containing DEAD/H box 1
CS000003459	HPGDS	hematopoietic prostaglandin D synthase
CS000023194	OPN4	opsin 4
CS000023195	PDLIM5	PDZ and LIM domain 5
CS000023197	BMPR1B	bone morphogenetic protein receptor type 1B
CS000003460	UNC5C	unc-5 netrin receptor C
CS000023198	STPG2	sperm tail PG rich repeat containing 2
CS000023199		sperm tail PG rich repeat containing 2
CS000003461	RAP1GDS1	Rap1 GTPase-GDP dissociation stimulator 1
CS000003462	TSPAN5	tetraspanin 5
CS000023201	EIF4E	eukaryotic translation initiation factor 4E
CS000023202	METAP1	methionyl aminopeptidase 1
CS000003464	ADH5	alcohol dehydrogenase 5 (class III), chi polypeptide
CS000003463	ADH4	alcohol dehydrogenase 4 (class II), pi polypeptide
CS000003467		alcohol dehydrogenase 1A-like
CS000003465		chromosome 4 orf 17
CS000003466	TRMT10A	tRNA methyltransferase 10A
CS000003468	MTTP	microsomal triglyceride transfer protein
CS000003472	LAMTOR3	late endosomal/lysosomal adaptor, MAPK and MTOR activator 3
CS000023205	DNAJB14	DnaJ heat shock protein family (Hsp40) member B14
CS000003470		NA
CS000003474	EMCN	endomucin
CS000002287	MPPED1	metallophosphoesterase domain containing 1
CS000001735		integrin alpha M
CS000023177		zinc finger protein 883-like
CS000000061	Trdc	T cell receptor delta constant
CS000023219	UBR2	ubiquitin protein ligase E3 component n-recognin 2
CS000012800	PKDCC	protein kinase domain containing, cytoplasmic
CS000012801	EML4	echinoderm microtubule associated protein like 4
CS000023236		NA
CS000012817	PRKCE	protein kinase C epsilon
CS000012818	EPAS1	endothelial PAS domain protein 1
CS000012821	CRIPT	CXXC repeat containing interactor of PDZ3 domain
CS000023272		storkhead-box protein 1-like
CS000011709	STOX2	storkhead box 2
CS000011715	IRF2	interferon regulatory factor 2
CS000023241	SNX30	sorting nexin family member 30
CS000023246	pcsk2	proprotein convertase subtilisin/kexin type 2
CS000004680	FAM13A	family with sequence similarity 13 member A
CS000006552	ABCC5	ATP binding cassette subfamily C member 5
CS000006095		vascular endothelial growth factor receptor kdr-like
CS000023312	TRPC5	transient receptor potential cation channel, subfamily C, member 5
CS000023315	DCX	doublecortin
CS000006119	VSIG1	V-set and immunoglobulin domain containing 1
CS000006120		synaptotagmin-like protein 2
CS000006124	GAB3	GRB2 associated binding protein 3
CS000006126	TENM1	teneurin transmembrane protein 1
CS000012567	ADCY2	adenylate cyclase type 2
CS000023288	FOXN2	forkhead box N2
CS000003387	REPS2	RALBP1 associated Eps domain containing 2
CS000001797	DROSHA	drosha ribonuclease III
CS000008749	RALY	RALY heterogeneous nuclear ribonucleoprotein
CS000008750	EIF2S2	eukaryotic translation initiation factor 2 subunit beta
CS000008752	PPP3CA	protein phosphatase 3 catalytic subunit alpha
CS000008758	BANK1	B-cell scaffold protein with ankyrin repeats 1
CS000023378	TACR3	tachykinin receptor 3
CS000008768	TET2	tet methylcytosine dioxygenase 2
CS000008769	GSTCD	glutathione S-transferase C-terminal domain containing
CS000007223	BRD4	bromodomain containing 4
CS000001059	SAMD3	sterile alpha motif domain containing 3
CS000001060	L3MBTL3	L3MBTL Histone Methyl-Lysine Binding Protein 3
CS000001065	PTPRK	protein tyrosine phosphatase, receptor type K
CS000001070	rspo3	R-spondin 3
CS000023400		killer cell lectin-like receptor subfamily B, member 1A
CS000024862		killer cell lectin-like receptor subfamily B, member 1A
CS000008894	STAM2	signal transducing adaptor molecule 2
CS000008905	RND3	Rho family GTPase 3
CS000023467	EPC2	enhancer of polycomb homolog 2
CS000008912	ZEB2	zinc finger E-box binding homeobox 2
CS000008914	arhgap15	Rho GTPase activating protein 15
CS000023454	SND1	staphylococcal nuclease and tudor domain containing 1
CS000006592	KCNV1	potassium voltage-gated channel modifier subfamily V member 1
CS000010035	HPSE2	heparanase 2 (inactive)
CS000023461	SUSD1	sushi domain containing 1
CS000005502	AKT1	AKT serine/threonine kinase 1
CS000005513	GPR132	G protein-coupled receptor 132
CS000023501	BRF1	BRF1, RNA polymerase III transcription initiation factor 90 kDa subunit
CS000023500	ZBTB25	zinc finger and BTB domain containing 25
CS000023507		spectrin repeat containing nuclear envelope protein 2
CS000005522	SYNE2	spectrin repeat containing nuclear envelope protein 2
CS000005525	RHOJ	ras homolog family member J
CS000023510	KCNH5	potassium voltage-gated channel subfamily H member 5
CS000005538	lrrc9	leucine rich repeat containing 9
CS000023514	L3HYPDH	trans-L-3-hydroxyproline dehydratase
CS000005539	DAAM1	dishevelled associated activator of morphogenesis 1
CS000005544	KIAA0586	KIAA0586
CS000000692	CAPS2	calcyphosine 2
CS000023556		NA
CS000023526	ERGIC3	ERGIC and golgi 3
CS000000063		CMP-N-acetylneuraminate-beta-galactosamide-alpha-2,3-sialyltransferase 2-like
CS000001845	LGALS8	galectin 8
CS000001843	HEATR1	HEAT repeat containing 1
CS000001846	ACTN2	actinin alpha 2
CS000001858	HDAC9	histone deacetylase 9
CS000001866	ABCB5	ATP binding cassette subfamily B member 5
CS000001901	HIBADH	3-hydroxyisobutyrate dehydrogenase
CS000001903	JAZF1	JAZF zinc finger 1
CS000001906	CHN2	chimerin 2
CS000024162		ankyrin repeat domain 28
CS000001914	GALNT15	polypeptide N-acetylgalactosaminyltransferase 15
CS000001913	OXNAD1	oxidoreductase NAD binding domain containing 1
CS000024164	PLCL2	phospholipase C like 2
CS000024171	kcnh8	potassium voltage-gated channel subfamily H member 8
CS000001924	KAT2B	lysine acetyltransferase 2B
CS000001926	ZNF385D	zinc finger protein 385D
CS000024174	UBE2E2	ubiquitin conjugating enzyme E2 E2
CS000001931	RARB	retinoic acid receptor beta
CS000025443		retinoic acid receptor beta
CS000024187	NEK10	NIMA related kinase 10
CS000024188	SLC4A7	solute carrier family 4 member 7
CS000004574	LMO1	LIM domain only 1
CS000004578	TRIM66	tripartite motif containing 66
CS000023664	ST5	suppression of tumorigenicity 5
CS000023676	SBF2	SET binding factor 2
CS000004598		NA
CS000004602	USP47	ubiquitin specific peptidase 47
CS000004600		NA
CS000023683		NA
CS000023685	PARVA	parvin alpha
CS000004613	SPON1	spondin 1
CS000023644		SH3 And Multiple Ankyrin Repeat Domains 3-like
CS000007140	RABL6	RAB, member RAS oncogene family-like 6
CS000008803	PDE7A	phosphodiesterase 7A
CS000008817	PREX2	phosphatidylinositol-3,4,5-trisphosphate dependent Rac exchange factor 2
CS000008820	SULF1	sulfatase 1
CS000008823	NCOA2	nuclear receptor coactivator 2
CS000008825	EYA1	EYA transcriptional coactivator and phosphatase 1
CS000006490		carcinoembryonic antigen-related cell adhesion molecule 1
CS000010602	HPCAL1	hippocalcin-like 1
CS000023761		NA
CS000006608	KNTC1	kinetochore associated 1
CS000006615	SH2B3	SH2B adaptor protein 3
CS000006630	WSCD2	WSC domain containing 2
CS000006635	SELPLG	selectin P ligand
CS000006647	KCTD10	potassium channel tetramerization domain containing 10
CS000023819	FAM222A	family with sequence similarity 222 member A
CS000006651	GLTP	glycolipid transfer protein
CS000023829	MYO18B	myosin XVIIIB
CS000006667	TTC28	tetratricopeptide repeat domain 28
CS000023790	SELENOI	selenoprotein I
CS000023885	FHOD3	formin homology 2 domain containing 3
CS000023863	FCER1G	Fc fragment of IgE receptor Ig
CS000023903	PCDH9	Protocadherin 9
CS000023910	TDRD3	tudor domain containing 3
CS000023917	DIAPH3	diaphanous related formin 3
CS000007098	VPS50	VPS50, EARP/GARPII complex subunit
CS000002798	RELL2	RELT like 2
CS000023898	USP34	ubiquitin specific peptidase 34
CS000002978	ST6GALNAC3	ST6 N-acetylgalactosaminide alpha-2,6-sialyltransferase 3
CS000023955		NA
CS000003012	COL24A1	collagen type XXIV alpha 1 chain
CS000023929		zinc finger protein interacting with K protein 1
CS000023986	ARID4B	AT-rich interaction domain 4B
CS000007265	SLC35F3	solute carrier family 35 member F3
CS000007271	SIPA1L2	signal induced proliferation associated 1 like 2
CS000024001	DISC1	disrupted in schizophrenia 1
CS000007274	EGLN1	egl-9 family hypoxia inducible factor 1
CS000024008	URB2	URB2 ribosome biogenesis 2 homolog
CS000007281	COG2	component of oligomeric golgi complex 2
CS000011393		phosphoribosylglycinamide formyltransferase, phosphoribosylglycinamide synthetase, phosphoribosylaminoimidazole synthetase
CS000024053		zinc finger and SCAN domain containing 32
CS000011403		dopey family member 2
CS000024059	KCNJ15	potassium voltage-gated channel subfamily J member 15
CS000025439	PSMG1	proteasome assembly chaperone 1
CS000011415		tigger transposable element-derived protein 1-like
CS000007229	MED30	mediator complex subunit 30
CS000007242	MTBP	MDM2 binding protein
CS000007241	MRPL13	mitochondrial ribosomal protein L13
CS000024095	SNTB1	syntrophin beta 1
CS000007245	TBC1D31	TBC1 domain family member 31
CS000006989	FBN1	fibrillin 1
CS000006995	SEMA6D	semaphorin 6D
CS000024630	UNC13C	unc-13 homolog C
CS000024633	RAB27A	RAB27A, member RAS oncogene family
CS000024637	TCF12	transcription factor 12
CS000007028	THSD4	thrombospondin type 1 domain containing 4
CS000007040	ice2	interactor of little elongation complex ELL subunit 2
CS000024671	RORA	RAR related orphan receptor A
CS000024677		kunitz-type U19-barytoxin-Tl1a-like
CS000024685	DAPK2	death associated protein kinase 2
CS000007055	acsbg1	acyl-CoA synthetase bubblegum family member 1
CS000024711	PTPN9	protein tyrosine phosphatase, non-receptor type 9
CS000024218	DIAPH2	diaphanous related formin 2
CS000024278	RALYL	RALY RNA binding protein-like
CS000024316	hhipl1	HHIP like 1
CS000001005	EML1	echinoderm microtubule associated protein like 1
CS000024326	PPP2R5C	protein phosphatase 2 regulatory subunit B'gamma
CS000008932	EIF1B	eukaryotic translation initiation factor 1B
CS000005328	ANK2	ankyrin 2
CS000005343	SEC24B	SEC24 homolog B, COPII coat complex component
CS000024331	CERS4	ceramide synthase 4
CS000000833		hect domain and RLD 4
CS000024414		immunoglobulin kappa variable 4-1
CS000024415		immunoglobulin kappa variable 3-15
CS000024419	HIVEP3	HIVEP Zinc Finger 3
CS000008506	NKAIN1	Na+/K+ transporting ATPase interacting 1
CS000008505	PUM1	pumilio RNA binding family member 1
CS000024431	YTHDF2	YTH N6-methyladenosine RNA binding protein 2
CS000008529	FAM76A	family with sequence similarity 76 member A
CS000024395		Fibrillin 2-like
CS000024477	LRCH1	leucine rich repeats and calponin homology domain containing 1
CS000012784	KPNA3	karyopherin subunit alpha 3
CS000005757	MPHOSPH8	M-phase phosphoprotein 8
CS000004656	CCDC3	coiled-coil domain containing 3
CS000004660	OPTN	optineurin
CS000004665	FRMD4A	FERM domain containing 4A
CS000008942	HPGD	hydroxyprostaglandin dehydrogenase 15-(NAD)
CS000024558		polypeptide N-acetylgalactosaminyltransferase-like 6
CS000024563	SH3RF1	SH3 domain containing ring finger 1
CS000024535		NA
CS000024546		sacsin molecular chaperone
CS000000017	GNA14	G protein subunit alpha 14
CS000012404		NA
