# Supplementary material for: Developmental programming of DNA methylation and gene expression patterns is associated with extreme cardiovascular tolerance to anoxia in the common snapping turtle
Source: Epigenetics Chromatin. 2021 Sep 6;14:42. doi: 10.1186/s13072-021-00414-7 (PMC8420019; doi:10.1186/s13072-021-00414-7)
Supplement: Supplementary file 2 — Additional file 2: Table S2. Gene Ontology categories and terms that were significantly enriched among 1582 genes that were differentially methylated in ventricles from 9-month-old snapping turtles exposed to normoxia (N21) or hypoxia (H10) during embryonic development. GO terms were considered significant at a Bonferroni corrected p ≤ 0.05. [file 13072_2021_414_MOESM2_ESM.xlsx]

## Sheet: enrichment_results_DMRdmg_qval0
GO ID	GO Categories	GO Term	Ratio among DMGs	Ratio in Snapper Genome	Uncorrected P-value	Adjusted P-value (Bonferroni)	GO Depth	Genes in GO Term	locus_number (in snapping turtle)	Gene Symbol
GO:0043536	Biological Process	positive regulation of blood vessel endothelial cell migration	15/1397	44/17190	9.92e-07	0.0148	10	15	CS000000226, CS000001858, CS000002487, CS000003102, CS000005496, CS000005502, CS000005525, CS000007533, CS000009076, CS000010141, CS000011180, CS000015800, CS000019277, CS000019311, CS000022888	PIK3C2A,HDAC9,ANGPT4,FOXC2,AKT3,AKT1,RHOJ,MAPK14,FGFR1,FGF2,GATA2,ETS1,ANGPT1,PRKCA,PTGS2
GO:0051056	Biological Process	regulation of small GTPase mediated signal transduction	50/1397	290/17190	2.04e-06	0.0304	7	50	CS000001506, CS000001633, CS000001703, CS000001728, CS000001731, CS000001906, CS000002385, CS000002421, CS000003243, CS000004680, CS000005525, CS000006647, CS000007152, CS000007271, CS000007749, CS000008134, CS000008282, CS000008473, CS000010181, CS000010328, CS000010386, CS000010662, CS000011442, CS000011526, CS000011746, CS000012188, CS000012981, CS000013277, CS000013324, CS000013710, CS0000138…	ARHGEF2,MCF2L,INPP5B,RDX,ARHGAP20,CHN2,ARHGAP32,ADCYAP1R1,ARHGEF12,FAM13A,RHOJ,KCTD10,FGD6,SIPA1L2,IQSEC1,ARHGAP12,MCF2L2,AKAP13,ABL2,DAB2IP,ITGA3,ARHGAP40,ARHGAP39,CYTH3,ARHGAP44,STARD8,TIAM2,F11R,LPAR1,ARHGAP31,CD2AP,RTN4R,IGF1,ARHGAP22,FGD3,ARHGAP42,EPHB2,RASGRF1,DENND1A,ARHGEF17,ARHGAP26,MYO9A,PLEKHG2,ARHGAP36,ARHGAP30,OPHN1,VAV3,CHN1,RIT2,PSD3
GO:0030198	Biological Process	extracellular matrix organization	46/1397	266/17190	2.25e-06	0.0335	5	46	CS000000532, CS000000540, CS000001821, CS000002610, CS000002715, CS000002753, CS000002886, CS000003012, CS000003102, CS000003532, CS000003594, CS000003863, CS000005112, CS000006989, CS000007028, CS000008411, CS000008820, CS000009006, CS000009656, CS000009726, CS000009811, CS000009926, CS000010035, CS000010141, CS000010386, CS000011986, CS000012854, CS000012971, CS000013277, CS000013281, CS0000135…	ADAMTS14,SPOCK2,TNR,SULF2,MMP17,MFAP2,COL15A1,COL24A1,FOXC2,B4GALT1,SH3PXD2B,ADAMTS9,VCAN,FBN1,THSD4,ITGA11,SULF1,WNT3A,COL8A1,TLL1,LOXL2,CSGALNACT1,HPSE2,FGF2,ITGA3,COL11A1,LUM,NDNF,F11R,COL6A1,MMP23B,COL18A1,PLG,COL5A1,COL23A1,CD44,PRDX4,NOXO1,NPHS1,COL13A1,VWF,SCUBE1,FBN2,GAS2,PDGFA,ITGA9
GO:0043062	Biological Process	extracellular structure organization	46/1397	266/17190	2.25e-06	0.0335	4	46	CS000000532, CS000000540, CS000001821, CS000002610, CS000002715, CS000002753, CS000002886, CS000003012, CS000003102, CS000003532, CS000003594, CS000003863, CS000005112, CS000006989, CS000007028, CS000008411, CS000008820, CS000009006, CS000009656, CS000009726, CS000009811, CS000009926, CS000010035, CS000010141, CS000010386, CS000011986, CS000012854, CS000012971, CS000013277, CS000013281, CS0000135…	ADAMTS14,SPOCK2,TNR,SULF2,MMP17,MFAP2,COL15A1,COL24A1,FOXC2,B4GALT1,SH3PXD2B,ADAMTS9,VCAN,FBN1,THSD4,ITGA11,SULF1,WNT3A,COL8A1,TLL1,LOXL2,CSGALNACT1,HPSE2,FGF2,ITGA3,COL11A1,LUM,NDNF,F11R,COL6A1,MMP23B,COL18A1,PLG,COL5A1,COL23A1,CD44,PRDX4,NOXO1,NPHS1,COL13A1,VWF,SCUBE1,FBN2,GAS2,PDGFA,ITGA9
GO:0099177	Biological Process	regulation of trans-synaptic signaling	59/1397	364/17190	2.32e-06	0.0346	5	59	CS000000393, CS000001269, CS000001290, CS000001311, CS000001320, CS000001495, CS000001752, CS000001821, CS000002246, CS000002534, CS000003240, CS000003360, CS000003456, CS000003545, CS000004780, CS000005612, CS000006029, CS000006226, CS000006577, CS000007274, CS000008327, CS000008470, CS000008682, CS000008752, CS000009006, CS000009237, CS000009416, CS000010872, CS000011128, CS000011137, CS0000116…	NCS1,GRIA4,SHISA9,GRIN2A,ABAT,EGFR,SHISA6,TNR,EPHB1,NTSR1,GRIK4,NEURL1,GRID2,PTPRA,APBA1,SYN3,PLCB4,DTNBP1,CACNB2,EGLN1,BCHE,MCTP2,CACNA1B,PPP3CA,WNT3A,PACSIN2,GRIK2,CHRNB3,CNTN4,GRM7,FYN,LRP8,SHANK2,LRRC4C,PRKCE,KMO,ADGRB1,CLSTN1,EPHB2,RASGRF1,PLG,PRKN,KCNB1,CPLX1,GRIK3,PLCB1,CYFIP1,NRXN1,PRKAR2B,PRKAR1B,OPHN1,MAP1B,RIMS4,PTGS2,EIF4E,DISC1,PLCL2,UNC13C,NRXN1
GO:0050804	Biological Process	modulation of chemical synaptic transmission	59/1397	364/17190	2.32e-06	0.0346	6	59	CS000000393, CS000001269, CS000001290, CS000001311, CS000001320, CS000001495, CS000001752, CS000001821, CS000002246, CS000002534, CS000003240, CS000003360, CS000003456, CS000003545, CS000004780, CS000005612, CS000006029, CS000006226, CS000006577, CS000007274, CS000008327, CS000008470, CS000008682, CS000008752, CS000009006, CS000009237, CS000009416, CS000010872, CS000011128, CS000011137, CS0000116…	NCS1,GRIA4,SHISA9,GRIN2A,ABAT,EGFR,SHISA6,TNR,EPHB1,NTSR1,GRIK4,NEURL1,GRID2,PTPRA,APBA1,SYN3,PLCB4,DTNBP1,CACNB2,EGLN1,BCHE,MCTP2,CACNA1B,PPP3CA,WNT3A,PACSIN2,GRIK2,CHRNB3,CNTN4,GRM7,FYN,LRP8,SHANK2,LRRC4C,PRKCE,KMO,ADGRB1,CLSTN1,EPHB2,RASGRF1,PLG,PRKN,KCNB1,CPLX1,GRIK3,PLCB1,CYFIP1,NRXN1,PRKAR2B,PRKAR1B,OPHN1,MAP1B,RIMS4,PTGS2,EIF4E,DISC1,PLCL2,UNC13C,NRXN1
GO:0048731	Biological Process	system development	82/1397	575/17190	2.6e-06	0.0387	3	82	CS000000097, CS000001012, CS000001243, CS000001324, CS000001637, CS000001652, CS000001656, CS000002168, CS000002525, CS000002610, CS000002657, CS000003360, CS000003384, CS000003594, CS000004780, CS000004932, CS000004954, CS000005073, CS000005112, CS000005310, CS000005482, CS000006126, CS000006228, CS000006989, CS000006995, CS000007879, CS000008125, CS000008260, CS000008466, CS000008646, CS0000086…	ZBTB16,SOX6,MBP,RBFOX1,GSS,PCDHA2,SEMA4F,FGFR3,MYT1,SULF2,LGR4,NEURL1,DPF3,SH3PXD2B,APBA1,ADAM23,ERBB4,SH3GL3,VCAN,GRHL3,CHRM3,TENM1,ATXN1,FBN1,SEMA6D,MYT1L,ARMC4,NCKAP1,ST8SIA2,TEK,TBX1,SULF1,EYA1,ZEB2,FGFR1,TLL1,RASSF2,NKX3-1,CRIM1,DRP2,FEZ1,FGF2,STK4,CNTN4,GATA2,PLXNA2,DCLK1,NTRK3,PKDCC,KDM6A,RPS6KA6,ADGRB1,PLPPR1,CACNA1C,NINJ2,IGF1,ADAM22,NHEJ1,EPHB2,PBX1,SMAD3,PRKN,CNTNAP2,KCNQ2,ARHGAP26,MYL…
GO:0051960	Biological Process	regulation of nervous system development	105/1397	771/17190	2.78e-06	0.0413	5	105	CS000000204, CS000000393, CS000001287, CS000001506, CS000001656, CS000001821, CS000001931, CS000002246, CS000002409, CS000002763, CS000003360, CS000003415, CS000003456, CS000004244, CS000004753, CS000004954, CS000004982, CS000005073, CS000005310, CS000005343, CS000005502, CS000006578, CS000006850, CS000006995, CS000008002, CS000008006, CS000008469, CS000008477, CS000008752, CS000008825, CS0000089…	GDPD5,NCS1,RRN3,ARHGEF2,SEMA4F,TNR,RARB,EPHB1,MEIS1,SPEN,NEURL1,VWC2L,GRID2,TENM4,KDM4C,ERBB4,KATNB1,SH3GL3,GRHL3,SEC24B,AKT1,SLC39A12,INPP5F,SEMA6D,HECW1,GLI3,RGMA,VWC2,PPP3CA,EYA1,ZEB2,WNT3A,FGFR1,TSPO,EPHA7,DAAM2,FEZ1,ABL2,NCOA1,DAB2IP,ITGA3,CST7,SPAG9,CNTN4,GATA2,TERT,FYN,ASAP1,ARHGAP44,NTN1,NDEL1,PLXNA2,LRP8,CTTN,SHANK2,LRRC4C,NTRK3,SOCS2,NDNF,TIAM2,LPAR1,ADGRB1,CLSTN1,CREB3L2,RTN4R,FBXW8,FZ…
GO:0007155	Biological Process	cell adhesion	111/1397	704/17190	2.81e-06	0.0419	2	111	CS000000225, CS000000525, CS000000639, CS000000643, CS000001065, CS000001495, CS000001652, CS000001735, CS000001821, CS000001846, CS000002246, CS000002394, CS000002560, CS000002886, CS000003093, CS000003217, CS000003456, CS000003532, CS000003863, CS000003864, CS000003949, CS000004244, CS000004294, CS000004393, CS000004613, CS000004780, CS000004932, CS000005007, CS000005112, CS000005444, CS0000056…	PLEKHA7,CDH23,PTPRC,CRB1,PTPRK,EGFR,PCDHA2,NA,TNR,ACTN2,EPHB1,NTM,GNAS,COL15A1,CDH13,OPCML,GRID2,B4GALT1,ADAMTS9,MAGI1,SGCE,TENM4,LPP,DLG2,SPON1,APBA1,ADAM23,NPHP4,VCAN,STXBP6,STAB2,TENM1,SELPLG,FBN1,CDH18,ITGA11,TEK,NEDD9,RND3,PCDH12,WNT3A,ALCAM,COL8A1,ADD2,LOXL2,FEZ1,ABL2,ASTN1,ITGA3,EGFL7,PTPRT,CNTN4,BVES,NTN1,LRRC4C,ASTL,PRKCE,F11R,COL6A1,ADGRB1,MXRA8,CLSTN1,TGFBR2,CD2AP,ADAM9,COL18A1,NINJ2,N…
GO:0050767	Biological Process	regulation of neurogenesis	94/1397	683/17190	2.82e-06	0.0421	6	94	CS000000204, CS000000393, CS000001287, CS000001506, CS000001656, CS000001821, CS000001931, CS000002409, CS000002763, CS000003360, CS000003415, CS000003456, CS000004244, CS000004753, CS000004954, CS000004982, CS000005073, CS000005502, CS000006578, CS000006850, CS000006995, CS000008002, CS000008006, CS000008469, CS000008477, CS000008752, CS000008825, CS000008912, CS000009006, CS000009076, CS0000092…	GDPD5,NCS1,RRN3,ARHGEF2,SEMA4F,TNR,RARB,MEIS1,SPEN,NEURL1,VWC2L,GRID2,TENM4,KDM4C,ERBB4,KATNB1,SH3GL3,AKT1,SLC39A12,INPP5F,SEMA6D,HECW1,GLI3,RGMA,VWC2,PPP3CA,EYA1,ZEB2,WNT3A,FGFR1,TSPO,EPHA7,DAAM2,FEZ1,ABL2,NCOA1,DAB2IP,ITGA3,SPAG9,CNTN4,GATA2,TERT,FYN,ASAP1,ARHGAP44,NTN1,NDEL1,PLXNA2,LRP8,CTTN,SHANK2,LRRC4C,NTRK3,SOCS2,NDNF,TIAM2,LPAR1,CREB3L2,RTN4R,FBXW8,FZD4,NEGR1,LRRC7,EPHB2,PBX1,PRKN,CDH4,FS…
GO:0009653	Biological Process	anatomical structure morphogenesis	149/1397	1173/17190	2.99e-06	0.0446	2	149	CS000000097, CS000000169, CS000000424, CS000000525, CS000000641, CS000000643, CS000001012, CS000001495, CS000001506, CS000001748, CS000001822, CS000001837, CS000001931, CS000002168, CS000002185, CS000002246, CS000002409, CS000002560, CS000002657, CS000002672, CS000002753, CS000002820, CS000003093, CS000003102, CS000003138, CS000003301, CS000003594, CS000003722, CS000003863, CS000004244, CS0000047…	ZBTB16,TBC1D32,CHRNA9,CDH23,LHX9,CRB1,SOX6,EGFR,ARHGEF2,MYOCD,PAPPA2,RSPO2,RARB,FGFR3,TRIM28,EPHB1,MEIS1,GNAS,LGR4,P2RX7,MFAP2,SCFD1,CDH13,FOXC2,ANKRD11,ZMIZ1,SH3PXD2B,SGCD,ADAMTS9,TENM4,NFIB,ERBB4,GRHL3,SEC24B,RHOJ,GZF1,VSIG1,DTNBP1,SBNO2,DYNC2H1,ATRNL1,FBN1,EGLN1,HNF1B,ALX3,MAPK14,BAK1,CDH18,GLI3,ARHGAP12,XIRP2,MAP3K20,NCKAP1,TEK,TBX1,PREX2,EYA1,ZEB2,HPGD,WNT3A,GATA6,FGFR1,PACSIN2,EPHA7,COL8A1,…
GO:0045664	Biological Process	regulation of neuron differentiation	83/1397	544/17190	3.01e-06	0.0448	7	83	CS000000204, CS000000393, CS000001287, CS000001506, CS000001656, CS000001821, CS000001931, CS000002409, CS000003360, CS000003415, CS000003456, CS000004753, CS000004982, CS000005073, CS000005502, CS000006578, CS000006850, CS000006995, CS000008002, CS000008006, CS000008469, CS000008477, CS000008752, CS000008825, CS000008912, CS000009006, CS000009076, CS000009402, CS000010077, CS000010181, CS0000102…	GDPD5,NCS1,RRN3,ARHGEF2,SEMA4F,TNR,RARB,MEIS1,NEURL1,VWC2L,GRID2,KDM4C,KATNB1,SH3GL3,AKT1,SLC39A12,INPP5F,SEMA6D,HECW1,GLI3,RGMA,VWC2,PPP3CA,EYA1,ZEB2,WNT3A,FGFR1,EPHA7,FEZ1,ABL2,NCOA1,DAB2IP,ITGA3,SPAG9,CNTN4,GATA2,FYN,ASAP1,ARHGAP44,NTN1,NDEL1,PLXNA2,LRP8,CTTN,SHANK2,LRRC4C,NTRK3,SOCS2,NDNF,TIAM2,LPAR1,CREB3L2,RTN4R,FBXW8,FZD4,NEGR1,LRRC7,EPHB2,PBX1,PRKN,CDH4,FSTL4,CTNNA2,MYO9A,MOSMO,PLXNA4,CSM…
GO:0022610	Biological Process	biological adhesion	112/1397	710/17190	3.17e-06	0.0473	1	112	CS000000225, CS000000525, CS000000639, CS000000643, CS000001065, CS000001495, CS000001652, CS000001735, CS000001821, CS000001846, CS000002246, CS000002394, CS000002560, CS000002886, CS000003093, CS000003217, CS000003456, CS000003532, CS000003807, CS000003863, CS000003864, CS000003949, CS000004244, CS000004294, CS000004393, CS000004613, CS000004780, CS000004932, CS000005007, CS000005112, CS0000054…	PLEKHA7,CDH23,PTPRC,CRB1,PTPRK,EGFR,PCDHA2,NA,TNR,ACTN2,EPHB1,NTM,GNAS,COL15A1,CDH13,OPCML,GRID2,B4GALT1,ACE2,ADAMTS9,MAGI1,SGCE,TENM4,LPP,DLG2,SPON1,APBA1,ADAM23,NPHP4,VCAN,STXBP6,STAB2,TENM1,SELPLG,FBN1,CDH18,ITGA11,TEK,NEDD9,RND3,PCDH12,WNT3A,ALCAM,COL8A1,ADD2,LOXL2,FEZ1,ABL2,ASTN1,ITGA3,EGFL7,PTPRT,CNTN4,BVES,NTN1,LRRC4C,ASTL,PRKCE,F11R,COL6A1,ADGRB1,MXRA8,CLSTN1,TGFBR2,CD2AP,ADAM9,COL18A1,NI…
GO:0045666	Biological Process	positive regulation of neuron differentiation	50/1397	302/17190	3.21e-06	0.0479	8	50	CS000000204, CS000001287, CS000001506, CS000001931, CS000003360, CS000003415, CS000004753, CS000004982, CS000005073, CS000008477, CS000008912, CS000009006, CS000009076, CS000010077, CS000010181, CS000010223, CS000010328, CS000010386, CS000011030, CS000011180, CS000011642, CS000011748, CS000011754, CS000011885, CS000011931, CS000012082, CS000012087, CS000012555, CS000012858, CS000012971, CS0000129…	GDPD5,RRN3,ARHGEF2,RARB,NEURL1,VWC2L,KDM4C,KATNB1,SH3GL3,VWC2,ZEB2,WNT3A,FGFR1,FEZ1,ABL2,NCOA1,DAB2IP,ITGA3,SPAG9,GATA2,FYN,NTN1,NDEL1,PLXNA2,LRP8,CTTN,SHANK2,NTRK3,SOCS2,NDNF,TIAM2,LPAR1,CREB3L2,FBXW8,FZD4,NEGR1,LRRC7,PRKN,CDH4,PLXNA4,CYFIP1,ITSN2,ACTR2,STK11,MAP1B,ATP8A2,TRPC5,DISC1,TCF12,RIT2
GO:0098609	Biological Process	cell-cell adhesion	60/1397	390/17190	3.22e-06	0.048	3	60	CS000000225, CS000000525, CS000000639, CS000000643, CS000001495, CS000001652, CS000001821, CS000002560, CS000003093, CS000003456, CS000004244, CS000004294, CS000004393, CS000005007, CS000005444, CS000006126, CS000006635, CS000007907, CS000008981, CS000009006, CS000009633, CS000009775, CS000010266, CS000010659, CS000011128, CS000011608, CS000011748, CS000012109, CS000013277, CS000013567, CS0000138…	PLEKHA7,CDH23,PTPRC,CRB1,EGFR,PCDHA2,TNR,GNAS,CDH13,GRID2,TENM4,LPP,DLG2,NPHP4,STXBP6,TENM1,SELPLG,CDH18,PCDH12,WNT3A,ALCAM,ADD2,ASTN1,PTPRT,CNTN4,BVES,NTN1,LRRC4C,F11R,CLSTN1,TGFBR2,CD2AP,ADAM9,NINJ2,NA,ACTN1,NEGR1,LRRC7,CDH4,CDH26,CD44,CTNNA2,CTNNA1,VMP1,SPARCL1,COL13A1,NRXN3,ESAM,NRXN1,CTNND2,CD200,NA,NA,NA,PDLIM5,METAP1,PARVA,PCDH9,UNC5D,NRXN1
GO:0010648	Biological Process	negative regulation of cell communication	145/1397	1123/17190	3.25e-06	0.0484	5	145	CS000000204, CS000000241, CS000000424, CS000000639, CS000000807, CS000001287, CS000001293, CS000001320, CS000001495, CS000001506, CS000001723, CS000001748, CS000001752, CS000001821, CS000001858, CS000002236, CS000002610, CS000002639, CS000002657, CS000002672, CS000002740, CS000002831, CS000002871, CS000003360, CS000003415, CS000003428, CS000003447, CS000003713, CS000004132, CS000004602, CS0000046…	GDPD5,TSG101,CHRNA9,PTPRC,SH3KBP1,RRN3,BFAR,ABAT,EGFR,ARHGEF2,ATM,MYOCD,SHISA6,TNR,HDAC9,PFKL,SULF2,HIPK3,LGR4,P2RX7,NCK2,MTMR4,VCP,NEURL1,VWC2L,XDH,UBASH3A,GLRA1,LDLRAD4,USP47,CCDC3,OPTN,PRDM16,NPHP4,HOMER2,MAPKBP1,RGS7,AKT1,TIMP3,DUSP16,LMO3,PALM,PSME4,SH2B3,KCTD10,GSTO1,TCF7L2,RGS10,INPP5F,FBN1,RFFL,MNT,GGNBP2,STK38,MAPK14,HECW1,GLI3,ARHGAP12,BCHE,GRB10,VWC2,PPP3CA,BANK1,SULF1,EYA1,STAM2,RAB11…
GO:0023057	Biological Process	negative regulation of signaling	145/1397	1125/17190	3.33e-06	0.0496	4	145	CS000000204, CS000000241, CS000000424, CS000000639, CS000000807, CS000001287, CS000001293, CS000001320, CS000001495, CS000001506, CS000001723, CS000001748, CS000001752, CS000001821, CS000001858, CS000002236, CS000002610, CS000002639, CS000002657, CS000002672, CS000002740, CS000002831, CS000002871, CS000003360, CS000003415, CS000003428, CS000003447, CS000003713, CS000004132, CS000004602, CS0000046…	GDPD5,TSG101,CHRNA9,PTPRC,SH3KBP1,RRN3,BFAR,ABAT,EGFR,ARHGEF2,ATM,MYOCD,SHISA6,TNR,HDAC9,PFKL,SULF2,HIPK3,LGR4,P2RX7,NCK2,MTMR4,VCP,NEURL1,VWC2L,XDH,UBASH3A,GLRA1,LDLRAD4,USP47,CCDC3,OPTN,PRDM16,NPHP4,HOMER2,MAPKBP1,RGS7,AKT1,TIMP3,DUSP16,LMO3,PALM,PSME4,SH2B3,KCTD10,GSTO1,TCF7L2,RGS10,INPP5F,FBN1,RFFL,MNT,GGNBP2,STK38,MAPK14,HECW1,GLI3,ARHGAP12,BCHE,GRB10,VWC2,PPP3CA,BANK1,SULF1,EYA1,STAM2,RAB11…
GO:0048513	Biological Process	animal organ development	135/1397	1040/17190	3.34e-06	0.0498	3	135	CS000000097, CS000000169, CS000000186, CS000000255, CS000000639, CS000000641, CS000001005, CS000001012, CS000001311, CS000001495, CS000001723, CS000001724, CS000001748, CS000001858, CS000001866, CS000001924, CS000001931, CS000002409, CS000002560, CS000002610, CS000002657, CS000002715, CS000003102, CS000003138, CS000003140, CS000003360, CS000003460, CS000003594, CS000003635, CS000003722, CS0000039…	ZBTB16,TBC1D32,HSF1,KMT5B,PTPRC,LHX9,EML1,SOX6,GRIN2A,EGFR,ATM,ACAT1,MYOCD,HDAC9,ABCB5,KAT2B,RARB,MEIS1,GNAS,SULF2,LGR4,MMP17,FOXC2,ANKRD11,FANCA,NEURL1,UNC5C,SH3PXD2B,PDLIM4,SGCD,SGCE,MEF2B,IFT88,NFIB,ERBB4,PRDM16,RUNX3,AKT1,ATXN1,SH2B3,TCF7L2,FBN1,VASH2,HNF1B,GGNBP2,MAPK14,BAK1,GLI3,PPIB,ARMC4,ITGA11,AKAP13,TEK,TBX1,EIF2S2,PPP3CA,SULF1,EYA1,HPGD,WNT3A,GATA6,TSPO,BIK,HECA,TAB2,EPHA7,AFF2,TEX11,A…
GO:0045211	Cellular Component	postsynaptic membrane	33/1397	123/17190	4.56e-07	0.000862	5	33	CS000000424, CS000001269, CS000001290, CS000001311, CS000001656, CS000001752, CS000003240, CS000003456, CS000003635, CS000003713, CS000003802, CS000004344, CS000004954, CS000005328, CS000006226, CS000006671, CS000009416, CS000009974, CS000010872, CS000011137, CS000012082, CS000012087, CS000013567, CS000015061, CS000015342, CS000016869, CS000017959, CS000018520, CS000018811, CS000018940, CS0000192…	CHRNA9,GRIA4,SHISA9,GRIN2A,SEMA4F,SHISA6,GRIK4,GRID2,PDLIM4,GLRA1,GLRA2,KCND2,ERBB4,ANK2,DTNBP1,GABRB3,GRIK2,STRN,CHRNB3,GRM7,CTTN,SHANK2,CLSTN1,GPHN,LRRC7,KCNB1,GRIK3,DAGLB,DMD,COL13A1,FAIM2,GABBR2,LRRTM4
GO:0034705	Cellular Component	potassium channel complex	22/1397	84/17190	6.11e-07	0.00116	6	22	CS000000230, CS000000443, CS000003240, CS000004344, CS000004393, CS000005847, CS000006592, CS000009183, CS000009345, CS000009416, CS000012082, CS000015504, CS000016694, CS000016837, CS000016869, CS000017020, CS000017267, CS000017578, CS000017959, CS000019392, CS000023562, CS000025078	ABCC8,HCN4,GRIK4,KCND2,DLG2,ABCC9,KCNV1,KCNMB1,DPP10,GRIK2,CTTN,DPP6,CNTNAP2,KCNQ2,KCNB1,KCNQ4,KCNC1,KCNG2,GRIK3,HCN1,KCNJ3,NA
GO:0034703	Cellular Component	cation channel complex	42/1397	193/17190	8.01e-07	0.00152	5	42	CS000000230, CS000000443, CS000001269, CS000001290, CS000001311, CS000001752, CS000003240, CS000003415, CS000003671, CS000004344, CS000004393, CS000005847, CS000006577, CS000006592, CS000008251, CS000008477, CS000008682, CS000009183, CS000009345, CS000009416, CS000011034, CS000012082, CS000014364, CS000014605, CS000014760, CS000014763, CS000014918, CS000015504, CS000016694, CS000016799, CS0000168…	ABCC8,HCN4,GRIA4,SHISA9,GRIN2A,SHISA6,GRIK4,VWC2L,TRPC7,KCND2,DLG2,ABCC9,CACNB2,KCNV1,SESTD1,VWC2,CACNA1B,KCNMB1,DPP10,GRIK2,CACNA1G,CTTN,CACNA1C,TRPC4,CACNA2D3,NA,NA,DPP6,CNTNAP2,CACNA2D1,KCNQ2,KCNB1,KCNQ4,KCNC1,KCNG2,GRIK3,MICU1,HCN1,TRPC5,KCNJ3,SCN1A,NA
GO:0097060	Cellular Component	synaptic membrane	47/1397	217/17190	9.49e-07	0.00179	4	47	CS000000424, CS000001269, CS000001290, CS000001311, CS000001656, CS000001752, CS000001846, CS000003240, CS000003456, CS000003635, CS000003713, CS000003802, CS000004344, CS000004393, CS000004780, CS000004954, CS000005328, CS000005895, CS000006226, CS000006418, CS000006671, CS000009416, CS000009974, CS000010386, CS000010872, CS000011137, CS000012082, CS000012087, CS000013567, CS000014364, CS0000150…	CHRNA9,GRIA4,SHISA9,GRIN2A,SEMA4F,SHISA6,ACTN2,GRIK4,GRID2,PDLIM4,GLRA1,GLRA2,KCND2,DLG2,APBA1,ERBB4,ANK2,ERC1,DTNBP1,PALM,GABRB3,GRIK2,STRN,ITGA3,CHRNB3,GRM7,CTTN,SHANK2,CLSTN1,CACNA1C,GPHN,LRRC7,KCNB1,DENND1A,GRIK3,PDE2A,DAGLB,DMD,COL13A1,FAIM2,GABBR2,NRXN1,LRRTM4,RIMS4,UNC13C,ZNRF2,NRXN1
GO:0099572	Cellular Component	postsynaptic specialization	43/1397	208/17190	1.05e-06	0.00199	3	43	CS000000393, CS000001290, CS000001311, CS000001656, CS000001752, CS000001797, CS000002385, CS000002740, CS000003360, CS000004344, CS000004393, CS000005069, CS000005612, CS000006029, CS000006226, CS000006418, CS000006784, CS000007274, CS000009775, CS000009974, CS000010024, CS000010652, CS000010773, CS000011642, CS000011746, CS000011931, CS000012048, CS000012082, CS000012087, CS000012821, CS0000134…	NCS1,SHISA9,GRIN2A,SEMA4F,SHISA6,DROSHA,ARHGAP32,NCK2,NEURL1,KCND2,DLG2,HOMER2,SYN3,PLCB4,DTNBP1,PALM,DLGAP3,EGLN1,ADD2,STRN,DRP2,DLGAP4,SLC8A1,FYN,ARHGAP44,LRP8,DCLK1,CTTN,SHANK2,CRIPT,ADGRB1,CACNA1C,GPHN,LRRC7,PCLO,BCAS1,ANKS1B,CTNND2,ACTR2,MAP1B,PDLIM5,DISC1,PSD3
GO:1902495	Cellular Component	transmembrane transporter complex	51/1397	267/17190	1.19e-06	0.00225	3	51	CS000000230, CS000000424, CS000000443, CS000001269, CS000001290, CS000001311, CS000001752, CS000003240, CS000003415, CS000003456, CS000003573, CS000003671, CS000003713, CS000003802, CS000004344, CS000004393, CS000005847, CS000006577, CS000006592, CS000006671, CS000008251, CS000008477, CS000008682, CS000009183, CS000009345, CS000009416, CS000010872, CS000011034, CS000012082, CS000012087, CS0000143…	ABCC8,CHRNA9,HCN4,GRIA4,SHISA9,GRIN2A,SHISA6,GRIK4,VWC2L,GRID2,GABRB2,TRPC7,GLRA1,GLRA2,KCND2,DLG2,ABCC9,CACNB2,KCNV1,GABRB3,SESTD1,VWC2,CACNA1B,KCNMB1,DPP10,GRIK2,CHRNB3,CACNA1G,CTTN,SHANK2,CACNA1C,TRPC4,CACNA2D3,NA,NA,LRRC7,DPP6,CNTNAP2,CACNA2D1,KCNQ2,KCNB1,KCNQ4,KCNC1,KCNG2,GRIK3,MICU1,HCN1,TRPC5,KCNJ3,SCN1A,NA
GO:0043197	Cellular Component	dendritic spine	29/1397	136/17190	1.21e-06	0.0023	6	29	CS000001269, CS000001311, CS000001846, CS000002385, CS000002534, CS000003360, CS000003456, CS000003635, CS000004344, CS000004780, CS000004883, CS000005455, CS000006226, CS000006846, CS000008752, CS000009974, CS000010773, CS000011649, CS000011746, CS000012082, CS000012087, CS000012821, CS000013324, CS000013435, CS000018008, CS000019861, CS000020425, CS000022283, CS000022362	GRIA4,GRIN2A,ACTN2,ARHGAP32,NTSR1,NEURL1,GRID2,PDLIM4,KCND2,APBA1,MOB4,KCNN2,DTNBP1,RGS10,PPP3CA,STRN,SLC8A1,ASAP1,ARHGAP44,CTTN,SHANK2,CRIPT,LPAR1,ADGRB1,ANKS1B,CYFIP1,PRKAR2B,OPHN1,MAP1B
GO:0044309	Cellular Component	neuron spine	29/1397	138/17190	1.66e-06	0.00315	5	29	CS000001269, CS000001311, CS000001846, CS000002385, CS000002534, CS000003360, CS000003456, CS000003635, CS000004344, CS000004780, CS000004883, CS000005455, CS000006226, CS000006846, CS000008752, CS000009974, CS000010773, CS000011649, CS000011746, CS000012082, CS000012087, CS000012821, CS000013324, CS000013435, CS000018008, CS000019861, CS000020425, CS000022283, CS000022362	GRIA4,GRIN2A,ACTN2,ARHGAP32,NTSR1,NEURL1,GRID2,PDLIM4,KCND2,APBA1,MOB4,KCNN2,DTNBP1,RGS10,PPP3CA,STRN,SLC8A1,ASAP1,ARHGAP44,CTTN,SHANK2,CRIPT,LPAR1,ADGRB1,ANKS1B,CYFIP1,PRKAR2B,OPHN1,MAP1B
GO:0098978	Cellular Component	glutamatergic synapse	58/1397	303/17190	1.93e-06	0.00365	4	58	CS000000393, CS000001290, CS000001311, CS000001506, CS000001752, CS000001821, CS000001846, CS000002246, CS000002850, CS000002871, CS000003456, CS000003855, CS000004344, CS000004393, CS000004780, CS000004932, CS000004954, CS000005069, CS000005073, CS000005482, CS000005612, CS000006029, CS000006226, CS000006784, CS000007274, CS000007533, CS000008752, CS000009006, CS000009237, CS000009402, CS0000094…	NCS1,SHISA9,GRIN2A,ARHGEF2,SHISA6,TNR,ACTN2,EPHB1,HIP1,VCP,GRID2,CADPS,KCND2,DLG2,APBA1,ADAM23,ERBB4,HOMER2,SH3GL3,CHRM3,SYN3,PLCB4,DTNBP1,DLGAP3,EGLN1,MAPK14,PPP3CA,WNT3A,PACSIN2,EPHA7,GRIK2,DRP2,DLGAP4,ARHGAP39,FYN,ARHGAP44,LRRC4C,NTRK3,CLSTN1,RTN4R,ARHGAP22,FZD4,ACTN1,ADAM22,NRP2,CNKSR2,EPHB2,PLG,CPLX1,GRIK3,SPARCL1,PLCB1,NRXN1,PRKAR2B,PRKAR1B,OPHN1,EIF4E,NRXN1
GO:1990351	Cellular Component	transporter complex	51/1397	275/17190	1.96e-06	0.0037	2	51	CS000000230, CS000000424, CS000000443, CS000001269, CS000001290, CS000001311, CS000001752, CS000003240, CS000003415, CS000003456, CS000003573, CS000003671, CS000003713, CS000003802, CS000004344, CS000004393, CS000005847, CS000006577, CS000006592, CS000006671, CS000008251, CS000008477, CS000008682, CS000009183, CS000009345, CS000009416, CS000010872, CS000011034, CS000012082, CS000012087, CS0000143…	ABCC8,CHRNA9,HCN4,GRIA4,SHISA9,GRIN2A,SHISA6,GRIK4,VWC2L,GRID2,GABRB2,TRPC7,GLRA1,GLRA2,KCND2,DLG2,ABCC9,CACNB2,KCNV1,GABRB3,SESTD1,VWC2,CACNA1B,KCNMB1,DPP10,GRIK2,CHRNB3,CACNA1G,CTTN,SHANK2,CACNA1C,TRPC4,CACNA2D3,NA,NA,LRRC7,DPP6,CNTNAP2,CACNA2D1,KCNQ2,KCNB1,KCNQ4,KCNC1,KCNG2,GRIK3,MICU1,HCN1,TRPC5,KCNJ3,SCN1A,NA
GO:0014069	Cellular Component	postsynaptic density	42/1397	207/17190	2.01e-06	0.0038	4	42	CS000000393, CS000001290, CS000001311, CS000001656, CS000001752, CS000001797, CS000002385, CS000002740, CS000003360, CS000004344, CS000004393, CS000005069, CS000005612, CS000006029, CS000006226, CS000006418, CS000006784, CS000007274, CS000009775, CS000009974, CS000010024, CS000010773, CS000011642, CS000011746, CS000011931, CS000012048, CS000012082, CS000012087, CS000012821, CS000013435, CS0000143…	NCS1,SHISA9,GRIN2A,SEMA4F,SHISA6,DROSHA,ARHGAP32,NCK2,NEURL1,KCND2,DLG2,HOMER2,SYN3,PLCB4,DTNBP1,PALM,DLGAP3,EGLN1,ADD2,STRN,DRP2,SLC8A1,FYN,ARHGAP44,LRP8,DCLK1,CTTN,SHANK2,CRIPT,ADGRB1,CACNA1C,GPHN,LRRC7,PCLO,BCAS1,ANKS1B,CTNND2,ACTR2,MAP1B,PDLIM5,DISC1,PSD3
GO:0034702	Cellular Component	ion channel complex	51/1397	253/17190	2.06e-06	0.0039	4	51	CS000000230, CS000000424, CS000000443, CS000001269, CS000001290, CS000001311, CS000001752, CS000003240, CS000003415, CS000003456, CS000003573, CS000003671, CS000003713, CS000003802, CS000004344, CS000004393, CS000005847, CS000006577, CS000006592, CS000006671, CS000008251, CS000008477, CS000008682, CS000009183, CS000009345, CS000009416, CS000010872, CS000011034, CS000012082, CS000012087, CS0000143…	ABCC8,CHRNA9,HCN4,GRIA4,SHISA9,GRIN2A,SHISA6,GRIK4,VWC2L,GRID2,GABRB2,TRPC7,GLRA1,GLRA2,KCND2,DLG2,ABCC9,CACNB2,KCNV1,GABRB3,SESTD1,VWC2,CACNA1B,KCNMB1,DPP10,GRIK2,CHRNB3,CACNA1G,CTTN,SHANK2,CACNA1C,TRPC4,CACNA2D3,NA,NA,LRRC7,DPP6,CNTNAP2,CACNA2D1,KCNQ2,KCNB1,KCNQ4,KCNC1,KCNG2,GRIK3,MICU1,HCN1,TRPC5,KCNJ3,SCN1A,NA
GO:0070161	Cellular Component	anchoring junction	99/1397	675/17190	2.55e-06	0.00482	3	99	CS000000118, CS000000225, CS000000525, CS000000639, CS000000643, CS000000807, CS000001065, CS000001495, CS000001506, CS000001728, CS000001846, CS000002133, CS000002168, CS000002248, CS000002421, CS000002563, CS000002672, CS000003093, CS000003472, CS000003532, CS000003545, CS000003635, CS000003864, CS000004294, CS000004665, CS000004816, CS000005007, CS000005328, CS000005444, CS000005502, CS0000055…	TNS1,PLEKHA7,CDH23,PTPRC,CRB1,SH3KBP1,PTPRK,EGFR,ARHGEF2,RDX,ACTN2,AFAP1,FGFR3,AMOTL2,ADCYAP1R1,STX16,P2RX7,CDH13,LAMTOR3,B4GALT1,PTPRA,PDLIM4,MAGI1,LPP,FRMD4A,NA,NPHP4,ANK2,STXBP6,AKT1,SYNE2,TSPAN4,CCDC85C,CLTC,CDH18,RALA,PPIB,XIRP2,NCKAP1,ITGA11,TNS3,TEK,PI4KA,PPP3CA,NEDD9,RND3,PCDH12,PACSIN2,ALCAM,STRN,ITGA3,SKAP1,YWHAB,SLC8A1,CYTH3,BVES,IRF2,CTTN,CAT,STARD8,F11R,ADGRB1,MXRA8,ARHGAP31,GAB1,CD2…
GO:0045202	Cellular Component	synapse	115/1397	721/17190	2.58e-06	0.00488	3	115	CS000000393, CS000000424, CS000000807, CS000001243, CS000001290, CS000001311, CS000001495, CS000001506, CS000001752, CS000001821, CS000001846, CS000001906, CS000002246, CS000002534, CS000002672, CS000002850, CS000002871, CS000003093, CS000003240, CS000003415, CS000003456, CS000003460, CS000003545, CS000003573, CS000003713, CS000003802, CS000003855, CS000003946, CS000004344, CS000004393, CS0000044…	NCS1,CHRNA9,SH3KBP1,MBP,SHISA9,GRIN2A,EGFR,ARHGEF2,SHISA6,TNR,ACTN2,CHN2,EPHB1,NTSR1,P2RX7,HIP1,VCP,CDH13,GRIK4,VWC2L,GRID2,UNC5C,PTPRA,GABRB2,GLRA1,GLRA2,CADPS,SNTA1,KCND2,DLG2,ZMYND19,APBA1,ADAM23,ERBB4,NPHP4,HOMER2,SH3GL3,CHRM3,SYN3,ERC1,PLCB4,DTNBP1,CACNB2,GABRB3,DLGAP3,EGLN1,MAPK14,GAD1,VWC2,PPP3CA,WNT3A,VDAC3,KCNMB1,PACSIN2,EPHA7,GRIK2,DRP2,RGS8,ITGA3,DLGAP4,SLC8A1,CHRNB3,CACNA1G,GRM7,ARHGA…
GO:0098797	Cellular Component	plasma membrane protein complex	73/1397	467/17190	2.68e-06	0.00507	3	73	CS000000017, CS000000230, CS000000424, CS000000443, CS000000525, CS000001269, CS000001290, CS000001311, CS000001495, CS000001735, CS000001752, CS000002560, CS000003093, CS000003240, CS000003415, CS000003456, CS000003722, CS000003946, CS000003949, CS000004344, CS000004393, CS000005847, CS000006577, CS000006592, CS000007491, CS000007907, CS000008411, CS000008477, CS000008682, CS000009006, CS0000091…	GNA14,ABCC8,CHRNA9,HCN4,CDH23,GRIA4,SHISA9,GRIN2A,EGFR,NA,SHISA6,GNAS,CDH13,GRIK4,VWC2L,GRID2,SGCD,SNTA1,SGCE,KCND2,DLG2,ABCC9,CACNB2,KCNV1,CLTC,CDH18,ITGA11,VWC2,CACNA1B,WNT3A,KCNMB1,DPP10,GRIK2,ALCAM,ITGA3,SKAP1,CHRNB3,CACNA1G,CTTN,SHANK2,CACNA1C,IGF1,CACNA2D3,NA,NA,LRRC7,DPP6,CNTNAP2,CACNA2D1,KCNQ2,CDH4,CDH26,KCNB1,KCNQ4,KCNC1,TRAF5,KCNG2,GRIK3,CTNNA1,NOXO1,DMD,COL13A1,PRKCA,HCN1,GABBR2,ITGA9,…
GO:0043005	Cellular Component	neuron projection	117/1397	820/17190	2.85e-06	0.00539	4	117	CS000000393, CS000000424, CS000000525, CS000000807, CS000001065, CS000001269, CS000001311, CS000001320, CS000001656, CS000001728, CS000001786, CS000001846, CS000002246, CS000002385, CS000002421, CS000002534, CS000002560, CS000003093, CS000003360, CS000003456, CS000003460, CS000003573, CS000003635, CS000003713, CS000003802, CS000004010, CS000004244, CS000004344, CS000004393, CS000004742, CS0000047…	NCS1,CHRNA9,CDH23,SH3KBP1,PTPRK,GRIA4,GRIN2A,ABAT,SEMA4F,RDX,AHCYL2,ACTN2,EPHB1,ARHGAP32,ADCYAP1R1,NTSR1,GNAS,CDH13,NEURL1,GRID2,UNC5C,GABRB2,PDLIM4,GLRA1,GLRA2,SNX14,TENM4,KCND2,DLG2,NFIB,APBA1,MOB4,HOMER2,KCNN2,CHRM3,PLCB4,TENM1,DTNBP1,PALM,GABRB3,RGS10,INPP5F,ANKS1A,MYO10,SV2B,CACNA1B,PPP3CA,EPHA7,ALCAM,STRN,DRP2,FEZ1,RGS8,NCOA1,DAB2IP,ITGA3,SLC8A1,CHRNB3,CACNA1G,CNTN4,GRM7,FYN,ASAP1,ARHGAP44,…
GO:0042995	Cellular Component	cell projection	181/1397	1398/17190	3.99e-06	0.00754	2	181	CS000000137, CS000000148, CS000000169, CS000000393, CS000000424, CS000000525, CS000000639, CS000000643, CS000000807, CS000001065, CS000001269, CS000001282, CS000001311, CS000001320, CS000001656, CS000001728, CS000001786, CS000001846, CS000002246, CS000002385, CS000002421, CS000002534, CS000002560, CS000002672, CS000003093, CS000003360, CS000003456, CS000003460, CS000003532, CS000003573, CS0000035…	CFAP65,CARMIL1,TBC1D32,NCS1,CHRNA9,CDH23,PTPRC,CRB1,SH3KBP1,PTPRK,GRIA4,FOPNL,GRIN2A,ABAT,SEMA4F,RDX,AHCYL2,ACTN2,EPHB1,ARHGAP32,ADCYAP1R1,NTSR1,GNAS,P2RX7,CDH13,NEURL1,GRID2,UNC5C,B4GALT1,GABRB2,SH3PXD2B,PDLIM4,GLRA1,GLRA2,MAGI1,SNX14,IFT88,TENM4,KCND2,DLG2,MAATS1,NFIB,APBA1,MOB4,NPHP4,HOMER2,KCNN2,CHRM3,FMN2,RHOJ,DAAM1,MICAL3,PLCB4,TENM1,DTNBP1,PALM,DYNC2H1,SELPLG,GABRB3,RGS10,INPP5F,FGD6,ANKS1…
GO:0098590	Cellular Component	plasma membrane region	123/1397	875/17190	4.22e-06	0.00798	3	123	CS000000424, CS000000643, CS000001269, CS000001279, CS000001290, CS000001311, CS000001495, CS000001506, CS000001656, CS000001728, CS000001752, CS000001822, CS000001846, CS000002248, CS000002421, CS000002560, CS000002660, CS000003093, CS000003240, CS000003456, CS000003468, CS000003532, CS000003635, CS000003642, CS000003713, CS000003802, CS000003807, CS000003949, CS000004344, CS000004393, CS0000047…	CHRNA9,CRB1,GRIA4,ABCC6,SHISA9,GRIN2A,EGFR,ARHGEF2,SEMA4F,RDX,SHISA6,PAPPA2,ACTN2,AMOTL2,ADCYAP1R1,GNAS,SLC5A12,CDH13,GRIK4,GRID2,MTTP,B4GALT1,PDLIM4,RAPGEF6,GLRA1,GLRA2,ACE2,SGCE,KCND2,DLG2,APBA1,TRPM6,ERBB4,ANK2,CHRM3,SYNE2,ERC1,VSIG1,DTNBP1,PALM,ABCC5,CUBN,SELPLG,GABRB3,INPP5F,MYO10,RALA,STK39,NCKAP1,SI,TEK,HPGD,PACSIN2,GRIK2,ADD2,STRN,ITGA3,SKAP1,CHRNB3,RAB11FIP4,GRM7,BVES,ASAP1,SLC16A1,LRP8,…
GO:0030054	Cellular Component	cell junction	197/1397	1377/17190	4.35e-06	0.00822	2	197	CS000000118, CS000000225, CS000000290, CS000000393, CS000000424, CS000000525, CS000000639, CS000000643, CS000000807, CS000001065, CS000001243, CS000001290, CS000001311, CS000001495, CS000001506, CS000001728, CS000001752, CS000001821, CS000001846, CS000001906, CS000002133, CS000002168, CS000002246, CS000002248, CS000002421, CS000002534, CS000002563, CS000002672, CS000002850, CS000002871, CS0000030…	TNS1,PLEKHA7,ANO7,NCS1,CHRNA9,CDH23,PTPRC,CRB1,SH3KBP1,PTPRK,MBP,SHISA9,GRIN2A,EGFR,ARHGEF2,RDX,SHISA6,TNR,ACTN2,CHN2,AFAP1,FGFR3,EPHB1,AMOTL2,ADCYAP1R1,NTSR1,STX16,P2RX7,HIP1,VCP,CDH13,GRIK4,VWC2L,GRID2,UNC5C,LAMTOR3,B4GALT1,PTPRA,GABRB2,SH3PXD2B,PDLIM4,GLRA1,GLRA2,CADPS,MAGI1,SNTA1,MEF2B,LPP,KCND2,DLG2,ZMYND19,FRMD4A,APBA1,NA,ADAM23,ERBB4,NPHP4,HOMER2,SH3GL3,ANK2,STXBP6,CHRM3,AKT1,SYNE2,SYN3,ER…
GO:0120025	Cellular Component	plasma membrane bounded cell projection	169/1397	1313/17190	4.43e-06	0.00838	3	169	CS000000137, CS000000148, CS000000169, CS000000393, CS000000424, CS000000525, CS000000639, CS000000643, CS000000807, CS000001065, CS000001269, CS000001282, CS000001311, CS000001320, CS000001656, CS000001728, CS000001786, CS000001846, CS000002246, CS000002385, CS000002421, CS000002534, CS000002560, CS000002672, CS000003093, CS000003360, CS000003456, CS000003460, CS000003532, CS000003573, CS0000036…	CFAP65,CARMIL1,TBC1D32,NCS1,CHRNA9,CDH23,PTPRC,CRB1,SH3KBP1,PTPRK,GRIA4,FOPNL,GRIN2A,ABAT,SEMA4F,RDX,AHCYL2,ACTN2,EPHB1,ARHGAP32,ADCYAP1R1,NTSR1,GNAS,P2RX7,CDH13,NEURL1,GRID2,UNC5C,B4GALT1,GABRB2,PDLIM4,GLRA1,GLRA2,SNX14,IFT88,TENM4,KCND2,DLG2,MAATS1,NFIB,APBA1,MOB4,NPHP4,HOMER2,KCNN2,CHRM3,FMN2,DAAM1,PLCB4,TENM1,DTNBP1,PALM,DYNC2H1,SELPLG,GABRB3,RGS10,INPP5F,FGD6,ANKS1A,MYO10,GLI3,NCKAP1,SV2B,TE…
GO:0005886	Cellular Component	plasma membrane	343/1397	3054/17190	5.76e-06	0.0109	3	343	CS000000017, CS000000097, CS000000137, CS000000148, CS000000226, CS000000230, CS000000241, CS000000290, CS000000393, CS000000424, CS000000433, CS000000443, CS000000471, CS000000525, CS000000639, CS000000643, CS000000663, CS000000807, CS000000889, CS000001015, CS000001065, CS000001243, CS000001255, CS000001269, CS000001279, CS000001311, CS000001495, CS000001633, CS000001652, CS000001656, CS0000017…	GNA14,ZBTB16,CFAP65,CARMIL1,PIK3C2A,ABCC8,TSG101,ANO7,NCS1,CHRNA9,ATP8A1,HCN4,LVRN,CDH23,PTPRC,CRB1,SHB,SH3KBP1,SLC43A2,COPB1,PTPRK,MBP,GPC5,GRIA4,ABCC6,GRIN2A,EGFR,MCF2L,PCDHA2,SEMA4F,INPP5B,RDX,GLP2R,ACTN2,ABCB5,HERC2,FGFR3,EPHB1,AMOTL2,NTM,ADCYAP1R1,NTSR1,SLCO4A1,SULF2,LGR4,SLC5A12,P2RX7,SLC15A4,MMP17,RELL2,SCFD1,CDH13,ANKRD11,OPCML,GRIK4,NEURL1,GRID2,UNC5C,TSPAN5,LAMTOR3,EMCN,SLC44A1,B4GALT1,…
GO:0005575	Cellular Component	cellular_component	1224/1397	13699/17190	6.3e-06	0.0119	0	1224	CS000000017, CS000000058, CS000000097, CS000000118, CS000000137, CS000000148, CS000000169, CS000000186, CS000000188, CS000000204, CS000000205, CS000000225, CS000000226, CS000000230, CS000000231, CS000000240, CS000000241, CS000000255, CS000000276, CS000000290, CS000000358, CS000000393, CS000000424, CS000000433, CS000000443, CS000000447, CS000000471, CS000000490, CS000000508, CS000000513, CS0000005…	GNA14,ZFAT,ZBTB16,TNS1,CFAP65,CARMIL1,TBC1D32,HSF1,NA,GDPD5,NA,PLEKHA7,PIK3C2A,ABCC8,GTF2H1,UEVLD,TSG101,KMT5B,b4galnt4,ANO7,TRUB2,NCS1,CHRNA9,ATP8A1,HCN4,ARIH1,LVRN,JMJD1C,NA,tspan15,CHST3,CDH23,ADAMTS14,SPOCK2,SAMD4B,PTPRC,LHX9,CRB1,ST3GAL3,SHB,ARMH4,TDRP,FBXO25,SH3KBP1,FAM222B,RPA1,SLC43A2,EML1,SOX6,COPB1,L3MBTL3,PTPRK,adgra3,INIP,MBP,ZNF407,GPC5,GRIA4,SMG1,ABCC6,abcc1,FOPNL,RRN3,SHISA9,BFAR,P…
GO:0110165	Cellular Component	cellular anatomical entity	1193/1397	13382/17190	6.51e-06	0.0123	1	1193	CS000000017, CS000000058, CS000000097, CS000000118, CS000000137, CS000000148, CS000000169, CS000000186, CS000000188, CS000000204, CS000000205, CS000000225, CS000000226, CS000000230, CS000000231, CS000000240, CS000000241, CS000000255, CS000000276, CS000000290, CS000000358, CS000000393, CS000000424, CS000000433, CS000000443, CS000000447, CS000000471, CS000000490, CS000000508, CS000000513, CS0000005…	GNA14,ZFAT,ZBTB16,TNS1,CFAP65,CARMIL1,TBC1D32,HSF1,NA,GDPD5,NA,PLEKHA7,PIK3C2A,ABCC8,GTF2H1,UEVLD,TSG101,KMT5B,b4galnt4,ANO7,TRUB2,NCS1,CHRNA9,ATP8A1,HCN4,ARIH1,LVRN,JMJD1C,NA,tspan15,CHST3,CDH23,ADAMTS14,SPOCK2,SAMD4B,PTPRC,LHX9,CRB1,ST3GAL3,SHB,ARMH4,TDRP,FBXO25,SH3KBP1,FAM222B,RPA1,SLC43A2,EML1,SOX6,COPB1,L3MBTL3,PTPRK,adgra3,INIP,MBP,ZNF407,GPC5,GRIA4,SMG1,ABCC6,abcc1,FOPNL,RRN3,SHISA9,BFAR,P…
GO:0016020	Cellular Component	membrane	597/1397	6066/17190	6.72e-06	0.0127	2	597	CS000000017, CS000000097, CS000000137, CS000000148, CS000000226, CS000000230, CS000000241, CS000000276, CS000000290, CS000000393, CS000000424, CS000000433, CS000000443, CS000000471, CS000000520, CS000000525, CS000000639, CS000000643, CS000000648, CS000000663, CS000000807, CS000000889, CS000001015, CS000001065, CS000001129, CS000001243, CS000001255, CS000001269, CS000001279, CS000001290, CS0000012…	GNA14,ZBTB16,CFAP65,CARMIL1,PIK3C2A,ABCC8,TSG101,b4galnt4,ANO7,NCS1,CHRNA9,ATP8A1,HCN4,LVRN,CHST3,CDH23,PTPRC,CRB1,ST3GAL3,SHB,SH3KBP1,SLC43A2,COPB1,PTPRK,adgra3,MBP,GPC5,GRIA4,ABCC6,SHISA9,BFAR,TXNDC11,GRIN2A,EGFR,ARHGEF2,MCF2L,MYH7B,PCDHA2,SEMA4F,INPP5B,RDX,GLP2R,SHISA6,TNR,PAPPA2,HEATR1,LGALS8,ACTN2,ABCB5,CHN2,GALNT15,HERC2,FGFR3,PFKL,EPHB1,AMOTL2,ARHGAP32,NTM,ADCYAP1R1,NTSR1,SLCO4A1,GNAS,STX1…
GO:0098796	Cellular Component	membrane protein complex	118/1397	959/17190	8.08e-06	0.0153	2	118	CS000000017, CS000000225, CS000000226, CS000000230, CS000000241, CS000000424, CS000000443, CS000000525, CS000001015, CS000001269, CS000001290, CS000001311, CS000001495, CS000001735, CS000001752, CS000002560, CS000002563, CS000002648, CS000002871, CS000003093, CS000003240, CS000003415, CS000003456, CS000003472, CS000003573, CS000003671, CS000003713, CS000003722, CS000003802, CS000003946, CS0000039…	GNA14,PLEKHA7,PIK3C2A,ABCC8,TSG101,CHRNA9,HCN4,CDH23,COPB1,GRIA4,SHISA9,GRIN2A,EGFR,NA,SHISA6,GNAS,STX16,IMMP1L,VCP,CDH13,GRIK4,VWC2L,GRID2,LAMTOR3,GABRB2,TRPC7,GLRA1,SGCD,GLRA2,SNTA1,SGCE,KCND2,DLG2,DNAJC11,SEC24B,SYNE2,ABCC9,PIK3R3,EMC3,CACNB2,KCNV1,GABRB3,VTI1A,ANKFY1,CLTC,BAK1,CDH18,VPS41,SESTD1,ITGA11,VWC2,ATP6V0A1,CACNA1B,CHCHD3,WNT3A,VDAC3,KCNMB1,DPP10,GRIK2,ALCAM,ATP5A1,ITGA3,SKAP1,SOCS7,…
GO:0043226	Cellular Component	organelle	757/1397	8264/17190	9.99e-06	0.0189	2	757	CS000000017, CS000000058, CS000000097, CS000000118, CS000000137, CS000000148, CS000000169, CS000000186, CS000000205, CS000000225, CS000000226, CS000000240, CS000000241, CS000000255, CS000000290, CS000000393, CS000000433, CS000000490, CS000000508, CS000000583, CS000000639, CS000000641, CS000000663, CS000000757, CS000000758, CS000000807, CS000000881, CS000001005, CS000001012, CS000001015, CS0000010…	GNA14,ZFAT,ZBTB16,TNS1,CFAP65,CARMIL1,TBC1D32,HSF1,NA,PLEKHA7,PIK3C2A,UEVLD,TSG101,KMT5B,ANO7,NCS1,ATP8A1,JMJD1C,NA,SAMD4B,PTPRC,LHX9,SHB,TDRP,FBXO25,SH3KBP1,RPA1,EML1,SOX6,COPB1,L3MBTL3,PTPRK,INIP,MBP,ZNF407,GRIA4,SMG1,FOPNL,RRN3,SHISA9,BFAR,PARN,GRIN2A,ABAT,METTL22,RBFOX1,SNRNP25,ZDHHC24,EGFR,ARHGEF2,GSS,PCDHA2,SEMA4F,INPP5B,ATM,ACAT1,RDX,MYOCD,SHISA6,AHCYL2,DROSHA,PAPPA2,HEATR1,LGALS8,ACTN2,HD…
GO:0043235	Cellular Component	receptor complex	49/1397	317/17190	1.55e-05	0.0293	2	49	CS000000424, CS000001269, CS000001290, CS000001311, CS000001495, CS000001735, CS000001752, CS000002168, CS000002246, CS000002421, CS000003240, CS000003415, CS000003456, CS000003468, CS000003545, CS000003573, CS000004393, CS000004954, CS000006671, CS000008155, CS000008411, CS000008477, CS000008646, CS000009076, CS000009402, CS000009416, CS000009633, CS000010386, CS000010408, CS000010872, CS0000111…	CHRNA9,GRIA4,SHISA9,GRIN2A,EGFR,NA,SHISA6,FGFR3,EPHB1,ADCYAP1R1,GRIK4,VWC2L,GRID2,MTTP,PTPRA,GABRB2,DLG2,ERBB4,GABRB3,PLA2R1,ITGA11,VWC2,TEK,FGFR1,EPHA7,GRIK2,ALCAM,ITGA3,SKAP1,CHRNB3,GRM7,PLXNA2,LRP8,SHANK2,NTRK3,TGFBR2,LRRC7,NRP2,EPHB2,SMAD3,RXRA,TRAF5,CD44,GRIK3,GFRA1,PLXNA4,GABBR2,ITGA9,BMPR1B
GO:0005829	Cellular Component	cytosol	389/1397	3950/17190	1.58e-05	0.0298	2	389	CS000000058, CS000000097, CS000000148, CS000000186, CS000000225, CS000000226, CS000000241, CS000000290, CS000000393, CS000000447, CS000000583, CS000000663, CS000000757, CS000000807, CS000001005, CS000001015, CS000001277, CS000001295, CS000001351, CS000001440, CS000001506, CS000001633, CS000001637, CS000001703, CS000001725, CS000001731, CS000001786, CS000001822, CS000001845, CS000001846, CS0000019…	ZFAT,ZBTB16,CARMIL1,HSF1,PLEKHA7,PIK3C2A,TSG101,ANO7,NCS1,ARIH1,SAMD4B,SHB,TDRP,SH3KBP1,EML1,COPB1,SMG1,PARN,SNRNP25,POLA2,ARHGEF2,MCF2L,GSS,INPP5B,CUL5,ARHGAP20,AHCYL2,PAPPA2,LGALS8,ACTN2,JAZF1,CHN2,HERC2,AFAP1,SLC66A2,PFKL,EPHB1,AMOTL2,ARHGAP32,MYT1,GNAS,STX16,HIPK3,ANAPC7,NCK2,SCFD1,MTMR4,TRIM50,HIP1,VCP,ACADVL,RNF144B,MAP1LC3B,ANKRD11,ATG16L1,ARHGEF12,REPS2,UBE2F,XDH,UBASH3A,HPGDS,RAP1GDS1,AD…
GO:1990904	Cellular Component	ribonucleoprotein complex	21/1397	575/17190	1.69e-05	0.0319	2	21	CS000000186, CS000001351, CS000001843, CS000004696, CS000007241, CS000007476, CS000008651, CS000008749, CS000008932, CS000009875, CS000010665, CS000010774, CS000011008, CS000011516, CS000012687, CS000014834, CS000016574, CS000018740, CS000019542, CS000023201, CS000023454	HSF1,SNRNP25,HEATR1,TNRC6A,MRPL13,MSI2,ELAVL2,RALY,EIF1B,MRPL38,DHX35,MRPS5,RNF135,TERT,SRP54,PARP4,LIMD1,PSMA1,FAM207A,EIF4E,SND1
GO:0005911	Cellular Component	cell-cell junction	57/1397	392/17190	2.05e-05	0.0387	4	57	CS000000225, CS000000525, CS000000643, CS000000807, CS000001065, CS000001506, CS000002248, CS000002421, CS000002672, CS000003093, CS000003532, CS000003635, CS000003864, CS000004665, CS000004816, CS000005007, CS000005328, CS000005444, CS000005502, CS000005965, CS000007907, CS000008646, CS000008752, CS000008981, CS000009237, CS000009974, CS000010408, CS000010773, CS000011526, CS000011608, CS0000132…	PLEKHA7,CDH23,CRB1,SH3KBP1,PTPRK,ARHGEF2,AMOTL2,ADCYAP1R1,P2RX7,CDH13,B4GALT1,PDLIM4,MAGI1,FRMD4A,NA,NPHP4,ANK2,STXBP6,AKT1,CCDC85C,CDH18,TEK,PPP3CA,PCDH12,PACSIN2,STRN,SKAP1,SLC8A1,CYTH3,BVES,F11R,ADGRB1,MXRA8,GAB1,CD2AP,FZD4,TRPC4,ACTN1,LRRC7,PARD3,STEAP1,PARD3B,PIKFYVE,SLC2A1,LIMD1,CNTNAP2,CDH4,CDH26,CTNNA2,CTNNA1,NPHS1,COL13A1,ESAM,CTNND2,PDLIM5,SCN1A,PCDH9
GO:0098794	Cellular Component	postsynapse	35/1397	202/17190	2.11e-05	0.0399	2	35	CS000001269, CS000001311, CS000001846, CS000002385, CS000002534, CS000002672, CS000002850, CS000003360, CS000003456, CS000003635, CS000004344, CS000004780, CS000004883, CS000005455, CS000005502, CS000006226, CS000006846, CS000008752, CS000009974, CS000010773, CS000011649, CS000011746, CS000012082, CS000012087, CS000012821, CS000013324, CS000013435, CS000016285, CS000017291, CS000018008, CS0000197…	GRIA4,GRIN2A,ACTN2,ARHGAP32,NTSR1,P2RX7,HIP1,NEURL1,GRID2,PDLIM4,KCND2,APBA1,MOB4,KCNN2,AKT1,DTNBP1,RGS10,PPP3CA,STRN,SLC8A1,ASAP1,ARHGAP44,CTTN,SHANK2,CRIPT,LPAR1,ADGRB1,EPHB2,CPLX1,ANKS1B,PLCB1,CYFIP1,PRKAR2B,OPHN1,MAP1B
GO:0005096	Molecular Function	GTPase activator activity	40/1397	225/17190	3e-06	0.0131	5	40	CS000001722, CS000001731, CS000001906, CS000002385, CS000003243, CS000003393, CS000003461, CS000004680, CS000005485, CS000006790, CS000006846, CS000007271, CS000008134, CS000008817, CS000009233, CS000010196, CS000010328, CS000010662, CS000010939, CS000011442, CS000011649, CS000011746, CS000012188, CS000012919, CS000012981, CS000013710, CS000014477, CS000015771, CS000016510, CS000017454, CS0000179…	ELMOD1,ARHGAP20,CHN2,ARHGAP32,ARHGEF12,AGAP1,RAP1GDS1,FAM13A,RGS7,SMAP2,RGS10,SIPA1L2,ARHGAP12,PREX2,ARFGAP3,RGS8,DAB2IP,ARHGAP40,TBC1D16,ARHGAP39,ASAP1,ARHGAP44,STARD8,TBC1D22A,TIAM2,ARHGAP31,ARHGAP22,ARHGAP42,RABGAP1L,ARHGAP26,MYO9A,SGSM2,RGS6,PLCB1,ARHGAP36,ARHGAP30,TBC1D22B,OPHN1,VAV3,CHN1
GO:0022836	Molecular Function	gated channel activity	49/1397	295/17190	4.16e-06	0.0181	5	49	CS000000230, CS000000290, CS000000393, CS000000424, CS000000443, CS000001269, CS000001311, CS000002672, CS000003240, CS000003456, CS000003573, CS000003713, CS000003802, CS000004344, CS000005455, CS000005847, CS000006577, CS000006592, CS000006671, CS000008682, CS000009097, CS000009183, CS000009416, CS000009950, CS000010872, CS000011034, CS000011558, CS000012378, CS000013374, CS000014364, CS0000147…	ABCC8,ANO7,NCS1,CHRNA9,HCN4,GRIA4,GRIN2A,P2RX7,GRIK4,GRID2,GABRB2,GLRA1,GLRA2,KCND2,KCNN2,ABCC9,CACNB2,KCNV1,GABRB3,CACNA1B,VDAC3,KCNMB1,GRIK2,TMEM63B,CHRNB3,CACNA1G,TMC5,ASIC5,ANO10,CACNA1C,CACNA2D3,NA,CACNA2D1,KCNQ2,KCNB1,KCNQ4,KCNC1,KCNG2,GRIK3,HCN1,NA,NA,ANO5,TMC7,KCNH5,KCNJ3,SCN1A,KCNJ15,NA
GO:0019899	Molecular Function	enzyme binding	209/1397	1777/17190	4.26e-06	0.0186	3	209	CS000000186, CS000000241, CS000000393, CS000000447, CS000000639, CS000001065, CS000001243, CS000001287, CS000001293, CS000001295, CS000001320, CS000001495, CS000001506, CS000001633, CS000001724, CS000001725, CS000001727, CS000001728, CS000001748, CS000001797, CS000001858, CS000001924, CS000001948, CS000002082, CS000002185, CS000002236, CS000002274, CS000002421, CS000002454, CS000002487, CS0000025…	HSF1,TSG101,NCS1,ARIH1,PTPRC,PTPRK,MBP,RRN3,BFAR,PARN,ABAT,EGFR,ARHGEF2,MCF2L,ACAT1,CUL5,KDELC2,RDX,MYOCD,DROSHA,HDAC9,KAT2B,ELL,HERC2,TRIM28,PFKL,RANBP17,ADCYAP1R1,RPRD1B,ANGPT4,PHACTR3,ANAPC7,MTMR4,VCP,RNF144B,MAP1LC3B,ATG16L1,ARHGEF12,UNC5C,TSPAN5,LAMTOR3,JAKMIP2,RNF14,PDLIM4,RAPGEF6,CADPS,SNTA1,NA,MEF2B,DLG2,OPTN,KDM4C,MOB4,YTHDC2,RNF19B,ANK2,STXBP6,AKT1,RHOJ,DAAM1,TIMP3,MICAL3,ERC1,NA,SHC2,S…
GO:0008092	Molecular Function	cytoskeletal protein binding	111/1397	870/17190	5.4e-06	0.0236	3	111	CS000000118, CS000000525, CS000000639, CS000000758, CS000001005, CS000001495, CS000001506, CS000001640, CS000001728, CS000001746, CS000001846, CS000002133, CS000002551, CS000002632, CS000002740, CS000002850, CS000003093, CS000003116, CS000003460, CS000003608, CS000003635, CS000003864, CS000003946, CS000004221, CS000004982, CS000005069, CS000005328, CS000005406, CS000005455, CS000005483, CS0000055…	TNS1,CDH23,PTPRC,FBXO25,EML1,EGFR,ARHGEF2,MYH7B,RDX,NA,ACTN2,AFAP1,PHACTR3,CSRP3,NCK2,HIP1,CDH13,MAP1LC3B,UNC5C,JAKMIP2,PDLIM4,MAGI1,SNTA1,IFT88,KATNB1,HOMER2,ANK2,INO80,KCNN2,FMN2,SYNE2,DAAM1,CALD1,MICAL3,NA,RAB11B,CACNB2,VASH2,CLIP2,CDH18,MYO10,VPS41,RALA,XIRP2,AGBL1,MID1,PACSIN2,ADD2,DAAM2,FEZ1,PKNOX2,ABL2,SKAP1,EPB41L1,SLC8A1,KIF2B,SPAG9,FYN,NDEL1,LRP8,CTTN,EML4,PRKCE,CRIPT,MYOZ2,KIF13A,CLSTN…
GO:0043169	Molecular Function	cation binding	354/1397	3387/17190	5.81e-06	0.0253	3	354	CS000000017, CS000000058, CS000000097, CS000000205, CS000000255, CS000000393, CS000000433, CS000000447, CS000000471, CS000000490, CS000000525, CS000000532, CS000000540, CS000000641, CS000000643, CS000000692, CS000000881, CS000001005, CS000001060, CS000001248, CS000001277, CS000001293, CS000001294, CS000001295, CS000001311, CS000001320, CS000001506, CS000001637, CS000001652, CS000001703, CS0000017…	GNA14,ZFAT,ZBTB16,NA,KMT5B,NCS1,ATP8A1,ARIH1,LVRN,JMJD1C,CDH23,ADAMTS14,SPOCK2,LHX9,CRB1,CAPS2,RPA1,EML1,L3MBTL3,ZNF407,SMG1,BFAR,PLA2G10,PARN,GRIN2A,ABAT,ARHGEF2,GSS,PCDHA2,INPP5B,ACAT1,DROSHA,PAPPA2,ACTN2,HDAC9,JAZF1,CHN2,GALNT15,ZNF385D,RARB,HERC2,TRIM28,PFKL,ADAMTS15,ZBTB46,PXDNL,MYT1,ZNF831,GNAS,SULF2,CSRP3,MMP17,MTMR4,TRIM50,RNF144B,PLEKHF1,CDH13,ZC3H18,GLUD1,ZMIZ1,NEURL1,DPF3,REPS2,AGAP1,X…
GO:0046872	Molecular Function	metal ion binding	347/1397	3318/17190	5.82e-06	0.0254	4	347	CS000000017, CS000000058, CS000000097, CS000000205, CS000000255, CS000000393, CS000000433, CS000000447, CS000000471, CS000000490, CS000000525, CS000000532, CS000000540, CS000000641, CS000000643, CS000000692, CS000000881, CS000001005, CS000001060, CS000001248, CS000001277, CS000001293, CS000001294, CS000001295, CS000001311, CS000001320, CS000001506, CS000001637, CS000001652, CS000001703, CS0000017…	GNA14,ZFAT,ZBTB16,NA,KMT5B,NCS1,ATP8A1,ARIH1,LVRN,JMJD1C,CDH23,ADAMTS14,SPOCK2,LHX9,CRB1,CAPS2,RPA1,EML1,L3MBTL3,ZNF407,SMG1,BFAR,PLA2G10,PARN,GRIN2A,ABAT,ARHGEF2,GSS,PCDHA2,INPP5B,ACAT1,DROSHA,PAPPA2,ACTN2,HDAC9,JAZF1,CHN2,GALNT15,ZNF385D,RARB,HERC2,TRIM28,PFKL,ADAMTS15,ZBTB46,PXDNL,MYT1,ZNF831,GNAS,SULF2,CSRP3,MMP17,MTMR4,TRIM50,RNF144B,PLEKHF1,CDH13,ZC3H18,ZMIZ1,NEURL1,DPF3,REPS2,AGAP1,XDH,HPG…
GO:0005518	Molecular Function	collagen binding	16/1397	56/17190	6.08e-06	0.0265	3	16	CS000000540, CS000002798, CS000008090, CS000008411, CS000010386, CS000012854, CS000013281, CS000014048, CS000016524, CS000017768, CS000018701, CS000019252, CS000019351, CS000021508, CS000021587, CS000022210	SPOCK2,RELL2,PPIB,ITGA11,ITGA3,LUM,COL6A1,ADAM9,SMAD3,CD44,SPARCL1,VWF,CCBE1,PDGFA,ITGA9,ANTXR1
GO:0003779	Molecular Function	actin binding	58/1397	387/17190	7.49e-06	0.0327	4	58	CS000000118, CS000000758, CS000001495, CS000001640, CS000001728, CS000001746, CS000001846, CS000002133, CS000002551, CS000002632, CS000002850, CS000003635, CS000003946, CS000005069, CS000005406, CS000005483, CS000005522, CS000005539, CS000005874, CS000005881, CS000005897, CS000006577, CS000007106, CS000007910, CS000008187, CS000009775, CS000010064, CS000010078, CS000010181, CS000010653, CS0000120…	TNS1,FBXO25,EGFR,MYH7B,RDX,NA,ACTN2,AFAP1,PHACTR3,CSRP3,HIP1,PDLIM4,SNTA1,HOMER2,INO80,FMN2,SYNE2,DAAM1,CALD1,MICAL3,NA,CACNB2,VASH2,MYO10,XIRP2,ADD2,DAAM2,PKNOX2,ABL2,EPB41L1,CTTN,PRKCE,MYOZ2,KLHL1,ACTN1,PRKN,CORO2A,CTNNA2,MYO9A,MYLK,PHACTR1,CTNNA1,NA,DMD,CYFIP1,ACTR2,ANTXR1,OPHN1,MAP1B,PDLIM5,TRPC5,PARVA,MYO18B,FHOD3,DIAPH3,SNTB1,DIAPH2,TTN
GO:0043167	Molecular Function	ion binding	538/1397	5308/17190	7.61e-06	0.0332	2	538	CS000000017, CS000000058, CS000000097, CS000000205, CS000000226, CS000000230, CS000000255, CS000000393, CS000000433, CS000000443, CS000000447, CS000000471, CS000000490, CS000000508, CS000000525, CS000000532, CS000000540, CS000000639, CS000000641, CS000000643, CS000000692, CS000000881, CS000001005, CS000001060, CS000001248, CS000001277, CS000001279, CS000001281, CS000001291, CS000001293, CS0000012…	GNA14,ZFAT,ZBTB16,NA,PIK3C2A,ABCC8,KMT5B,NCS1,ATP8A1,HCN4,ARIH1,LVRN,JMJD1C,NA,CDH23,ADAMTS14,SPOCK2,PTPRC,LHX9,CRB1,CAPS2,RPA1,EML1,L3MBTL3,ZNF407,SMG1,ABCC6,abcc1,SNX29,BFAR,PLA2G10,PARN,ciita,GRIN2A,ABAT,EGFR,ARHGEF2,MCF2L,GSS,MYH7B,PCDHA2,INPP5B,ATM,ACAT1,NA,DROSHA,PAPPA2,RSPO2,ACTN2,HDAC9,ABCB5,JAZF1,CHN2,GALNT15,ZNF385D,RARB,HERC2,FGFR3,TRIM28,PFKL,EPHB1,RANBP17,ARHGAP32,ADAMTS15,ZBTB46,PXD…
GO:0005515	Molecular Function	protein binding	953/1397	10289/17190	7.68e-06	0.0335	2	953	CS000000017, CS000000097, CS000000118, CS000000148, CS000000175, CS000000186, CS000000204, CS000000225, CS000000230, CS000000231, CS000000236, CS000000241, CS000000255, CS000000290, CS000000393, CS000000424, CS000000433, CS000000443, CS000000447, CS000000490, CS000000525, CS000000540, CS000000583, CS000000591, CS000000639, CS000000641, CS000000643, CS000000663, CS000000758, CS000000807, CS0000008…	GNA14,ZBTB16,TNS1,CARMIL1,CCDC185,HSF1,GDPD5,PLEKHA7,ABCC8,GTF2H1,hps5,TSG101,KMT5B,ANO7,NCS1,CHRNA9,ATP8A1,HCN4,ARIH1,JMJD1C,CDH23,SPOCK2,SAMD4B,NA,PTPRC,LHX9,CRB1,SHB,FBXO25,SH3KBP1,RPA1,EML1,SOX6,COPB1,SAMD3,L3MBTL3,PTPRK,adgra3,INIP,MBP,SMG1,FOPNL,RRN3,SHISA9,BFAR,PLA2G10,PARN,TXNDC11,atf7ip2,ciita,GRIN2A,ABAT,METTL22,RBFOX1,SNRNP25,ZDHHC24,EGFR,ARHGEF2,MCF2L,GSS,MYH7B,SEMA4F,INPP5B,ATM,ACAT1…
