# Supplementary material for: Developmental programming of DNA methylation and gene expression patterns is associated with extreme cardiovascular tolerance to anoxia in the common snapping turtle
Source: Epigenetics Chromatin. 2021 Sep 6;14:42. doi: 10.1186/s13072-021-00414-7 (PMC8420019; doi:10.1186/s13072-021-00414-7)
Supplement: Supplementary file 3 — Additional file 3: Table S3. Results of HOMER2 de novo motif enrichment analysis of promoters from 443 genes that were affected by oxygen concentration during embryogenesis (Table 2), the oxygen concentration by age interaction (Table 3), and/or those genes that differed between ventricles from turtles that had normal-sized vs. enlarged hearts relative to their body size (Table 4). [file 13072_2021_414_MOESM3_ESM.xlsx]

## Sheet: Supplementary Table 4 Homer mot
Motif Name	Consensus	Symbol	P-value	% of Target Sequences with Motif	Total Target Sequences	% of Background Sequences with Motif	Total Background Sequences
ZNF711(Zf)/SHSY5Y-ZNF711-ChIP-Seq(GSE20673)/Homer(0.607)		ZNF711	1e-10	0.0631	428	0.0123	22105
RREB1/MA0073.1/Jaspar(0.637)		RREB1	1e-10	0.0467	428	0.0066	22105
RAR:RXR(NR),DR0/ES-RAR-ChIP-Seq(GSE56893)/Homer(0.722)		RXRA	1e-08	0.0327	428	0.0038	22105
BARHL2/MA0635.1/Jaspar(0.677)		BARHL2	1e-07	0.3084	428	0.1978	22105
PB0167.1_Sox13_2/Jaspar(0.737)		SOX13	1e-06	0.1051	428	0.0443	22105
RUNX3/MA0684.2/Jaspar(0.793)		RUNX3	1e-06	0.3528	428	0.2416	22105
ZNF768(Zf)/Rajj-ZNF768-ChIP-Seq(GSE111879)/Homer(0.670)		ZNF768	1e-06	0.0234	428	0.0027	22105
POU5F1/MA1115.1/Jaspar(0.685)		POU5F1	1e-05	0.0187	428	0.0019	22105
PRDM1/MA0508.3/Jaspar(0.610)		PRDM1	0.0001	0.0164	428	0.0016	22105
NFIX(var.2)/MA1528.1/Jaspar(0.636)		NFIX	0.0001	0.0187	428	0.0025	22105
PB0080.1_Tbp_1/Jaspar(0.827)		TBP	0.0001	0.0467	428	0.0155	22105
ZBTB14/MA1650.1/Jaspar(0.592)		ZBTB14	0.0001	0.0093	428	0.0003	22105
ZBTB7A/MA0750.2/Jaspar(0.663)		ZBTB7A	0.0001	0.028	428	0.0063	22105
POL008.1_DCE_S_I/Jaspar(0.658)		TFIID	0.0001	0.021	428	0.0035	22105
MEIS2/MA0774.1/Jaspar(0.644)		MEIS2	0.0001	0.0374	428	0.0114	22105
PH0109.1_Nkx1-1/Jaspar(0.661)		NKX1-1	0.0001	0.0397	428	0.0129	22105
MEIS1/MA0498.2/Jaspar(0.668)		MEIS1	0.0001	0.0234	428	0.0049	22105
Reverb(NR),DR2/RAW-Reverba.biotin-ChIP-Seq(GSE45914)/Homer(0.656)		NR1D1	0.001	0.1215	428	0.0703	22105
PB0163.1_Six6_2/Jaspar(0.756)		SIX6	0.001	0.0467	428	0.0178	22105
PB0140.1_Irf6_2/Jaspar(0.631)		IRF6	0.001	0.0187	428	0.0035	22105
KLF15/MA1513.1/Jaspar(0.712)		KLF15	0.001	0.0981	428	0.056	22105
Bcl6(Zf)/Liver-Bcl6-ChIP-Seq(GSE31578)/Homer(0.669)		BCL6	0.001	0.0117	428	0.0013	22105
Ddit3::Cebpa/MA0019.1/Jaspar(0.640)		DDIT3	0.001	0.021	428	0.005	22105
PB0044.1_Mtf1_1/Jaspar(0.674)		MTF1	0.001	0.0117	428	0.0015	22105
PB0151.1_Myf6_2/Jaspar(0.788)		MYF6	0.001	0.028	428	0.0089	22105
PB0092.1_Zbtb7b_1/Jaspar(0.707)		ZBTB7B	0.01	0.0117	428	0.0017	22105
ZBTB12/MA1649.1/Jaspar(0.652)		ZBTB12	0.01	0.0164	428	0.004	22105
PB0052.1_Plagl1_1/Jaspar(0.783)		PLAGL1	0.01	0.0607	428	0.0341	22105
Atf1/MA0604.1/Jaspar(0.819)		ATF1	0.1	0.0374	428	0.0199	22105
CEBP:AP1(bZIP)/ThioMac-CEBPb-ChIP-Seq(GSE21512)/Homer(0.574)		CEBPB	0.1	0.0023	428	0	22105
EBF1/MA0154.4/Jaspar(0.633)		EBF1	0.1	0.0047	428	0.0005	22105
AMYB(HTH)/Testes-AMYB-ChIP-Seq(GSE44588)/Homer(0.734)		MYBL1	0.1	0.0023	428	0.0001	22105
KLF10(Zf)/HEK293-KLF10.GFP-ChIP-Seq(GSE58341)/Homer(0.723)		KLF10	1	0.0304	428	0.024	22105
