# Supplementary material for: Developmental programming of DNA methylation and gene expression patterns is associated with extreme cardiovascular tolerance to anoxia in the common snapping turtle
Source: Epigenetics Chromatin. 2021 Sep 6;14:42. doi: 10.1186/s13072-021-00414-7 (PMC8420019; doi:10.1186/s13072-021-00414-7)
Supplement: Supplementary file 4 — Additional file 4: Table S4. Results of HOMER2 motif enrichment analysis of 6666 CpG islands that were differentially methylated in ventricles from 9-month-old snapping turtles exposed to normoxia (N21) or hypoxia (H10) during embryonic development. The 6666 CpG islands were compared to 1,065,536 background sequences from the snapping turtle genome. [file 13072_2021_414_MOESM4_ESM.xlsx]

## Sheet: Table S4 Homer mot
Motif Name	Consensus	Symbol	Cardiovascular disorders	P-value	Log P-value	q-value (Benjamini)	# of Target Sequences with Motif(of 6666)	% of Target Sequences with Motif	# of Background Sequences with Motif(of 1065536)	% of Background Sequences with Motif
Cux2(Homeobox)/Liver-Cux2-ChIP-Seq(GSE35985)/Homer	HNRAATCAAT	CUX2	Fiedler's myocarditis	0	-847.8	0	2935	0.4403	228131	0.2141
CUX1(Homeobox)/K562-CUX1-ChIP-Seq(GSE92882)/Homer	TATCGATNAN	CUX1	-	0	-780.2	0	2889	0.4334	230599	0.2164
HNF6(Homeobox)/Liver-Hnf6-ChIP-Seq(ERP000394)/Homer	NTATYGATCH	HNF6	-	0	-753.9	0	2994	0.4491	247538	0.2323
Elk1(ETS)/Hela-Elk1-ChIP-Seq(GSE31477)/Homer	HACTTCCGGY	ELK1	-	1e-196	-453.4	0	2845	0.4268	273710	0.2569
ETS(ETS)/Promoter/Homer	AACCGGAAGT	ETS	-	1e-185	-427.9	0	2013	0.302	168998	0.1586
ELF1(ETS)/Jurkat-ELF1-ChIP-Seq(SRA014231)/Homer	AVCCGGAAGT	ELF1	-	1e-160	-370.2	0	2340	0.351	220554	0.207
Fli1(ETS)/CD8-FLI-ChIP-Seq(GSE20898)/Homer	NRYTTCCGGH	FLI1	-	1e-156	-360.5	0	3113	0.467	330180	0.3099
ETV1(ETS)/GIST48-ETV1-ChIP-Seq(GSE22441)/Homer	AACCGGAAGT	ETV1	-	1e-142	-327.8	0	3082	0.4623	332997	0.3125
Etv2(ETS)/ES-ER71-ChIP-Seq(GSE59402)/Homer	NNAYTTCCTGHN	ETV2	-	1e-140	-323.5	0	2262	0.3393	219021	0.2055
ETV4(ETS)/HepG2-ETV4-ChIP-Seq(ENCODE)/Homer	ACCGGAAGTG	ETV4	-	1e-137	-315.5	0	3121	0.4682	341594	0.3206
ELF5(ETS)/T47D-ELF5-ChIP-Seq(GSE30407)/Homer	ACVAGGAAGT	ELF5	-	1e-133	-307.8	0	2139	0.3209	205707	0.193
Elf4(ETS)/BMDM-Elf4-ChIP-Seq(GSE88699)/Homer	ACTTCCKGKT	ELF4	-	1e-122	-281.5	0	2447	0.3671	253076	0.2375
ETS1(ETS)/Jurkat-ETS1-ChIP-Seq(GSE17954)/Homer	ACAGGAAGTG	ETS1	-	1e-121	-280.9	0	2525	0.3788	264101	0.2478
GABPA(ETS)/Jurkat-GABPa-ChIP-Seq(GSE17954)/Homer	RACCGGAAGT	GABPA	Mitochondrial myopathy	1e-115	-265.4	0	2409	0.3614	251467	0.236
ELF3(ETS)/PDAC-ELF3-ChIP-Seq(GSE64557)/Homer	ANCAGGAAGT	ELF3	-	1e-96	-222.1	0	1679	0.2519	162616	0.1526
EHF(ETS)/LoVo-EHF-ChIP-Seq(GSE49402)/Homer	AVCAGGAAGT	EHF	-	1e-89	-205.7	0	2315	0.3473	253052	0.2375
GSC(Homeobox)/FrogEmbryos-GSC-ChIP-Seq(DRA000576)/Homer	RGGATTAR	GSC	DiGeorge Syndrome	1e-73	-168.3	0	1745	0.2618	183859	0.1725
SPDEF(ETS)/VCaP-SPDEF-ChIP-Seq(SRA014231)/Homer	ASWTCCTGBT	SPDEF	-	1e-62	-144.2	0	2001	0.3002	226133	0.2122
c-Myc(bHLH)/LNCAP-cMyc-ChIP-Seq(Unpublished)/Homer	VCCACGTG	MYC	-	1e-56	-131.2	0	1441	0.2162	152520	0.1431
ERG(ETS)/VCaP-ERG-ChIP-Seq(GSE14097)/Homer	ACAGGAAGTG	ERG	-	1e-50	-116.7	0	2416	0.3624	295551	0.2774
HIF-1b(HLH)/T47D-HIF1b-ChIP-Seq(GSE59937)/Homer	RTACGTGC	ARNT	Hypoxia	1e-31	-73.1	0	2250	0.3375	289279	0.2715
ZBTB33(Zf)/GM12878-ZBTB33-ChIP-Seq(GSE32465)/Homer	GGVTCTCGCGAGAAC	ZBTB33	-	1e-29	-68.51	0	245	0.0368	17160	0.0161
CRX(Homeobox)/Retina-Crx-ChIP-Seq(GSE20012)/Homer	GCTAATCC	CRX	-	1e-29	-67.27	0	2384	0.3576	312340	0.2931
Smad4(MAD)/ESC-SMAD4-ChIP-Seq(GSE29422)/Homer	VBSYGTCTGG	SMAD4	Myhre Syndrome	1e-28	-64.57	0	2469	0.3704	326643	0.3065
Zfp57(Zf)/H1-ZFP57.HA-ChIP-Seq(GSE115387)/Homer	NANTGCSGCA	ZPF57	-	1e-24	-57.51	0	1561	0.2342	194992	0.183
Elk4(ETS)/Hela-Elk4-ChIP-Seq(GSE31477)/Homer	NRYTTCCGGY	ELK4	-	1e-24	-57.05	0	1674	0.2511	211706	0.1987
ZEB2(Zf)/SNU398-ZEB2-ChIP-Seq(GSE103048)/Homer	GNMCAGGTGTGC	ZEB2	Mowat-Wilson Syndrome	1e-20	-47.57	0	1319	0.1979	164621	0.1545
Nkx3.1(Homeobox)/LNCaP-Nkx3.1-ChIP-Seq(GSE28264)/Homer	AAGCACTTAA	NKX3-1	-	1e-20	-47.43	0	2679	0.4019	368911	0.3462
ZEB1(Zf)/PDAC-ZEB1-ChIP-Seq(GSE64557)/Homer	VCAGGTRDRY	ZEB1	-	1e-20	-47.38	0	2165	0.3248	290201	0.2723
Npas4(bHLH)/Neuron-Npas4-ChIP-Seq(GSE127793)/Homer	NHRTCACGACDN	NPAS4	-	1e-19	-45.87	0	1412	0.2118	178959	0.1679
HIF-1a(bHLH)/MCF7-HIF1a-ChIP-Seq(GSE28352)/Homer	TACGTGCV	HIF1A	Hypoxia	1e-15	-34.91	0	1063	0.1595	133959	0.1257
Phox2b(Homeobox)/CLBGA-PHOX2B-ChIP-Seq(GSE90683)/Homer	TTAATTNAATTA	PHOX2B	Congenital central hypoventilation syndrome	1e-13	-30.99	0	270	0.0405	26475.4	0.0248
EWS:FLI1-fusion(ETS)/SK_N_MC-EWS:FLI1-ChIP-Seq(SRA014231)/Homer	VACAGGAAAT		-	1e-09	-22.18	0	799	0.1199	102767	0.0964
Prop1(Homeobox)/GHFT1-PROP1.biotin-ChIP-Seq(GSE77302)/Homer	NTAATBNAATTA	PROP1	-	1e-09	-21.33	0	427	0.0641	50384.9	0.0473
HIF2a(bHLH)/785_O-HIF2a-ChIP-Seq(GSE34871)/Homer	GCACGTACCC	EPAS1	Hypoxia	1e-08	-19.29	0	1169	0.1754	159305	0.1495
Hoxc9(Homeobox)/Ainv15-Hoxc9-ChIP-Seq(GSE21812)/Homer	GGCCATAAATCA	HOX9C	-	1e-08	-18.51	0	584	0.0876	73869.4	0.0693
E2F4(E2F)/K562-E2F4-ChIP-Seq(GSE31477)/Homer	GGCGGGAAAH	E2F4	-	1e-06	-15.01	0	1159	0.1739	161338	0.1514
Foxh1(Forkhead)/hESC-FOXH1-ChIP-Seq(GSE29422)/Homer	NNTGTGGATTSS	FOXH1	-	1e-05	-12.57	0	606	0.0909	80786.6	0.0758
GRE(NR),IR3/A549-GR-ChIP-Seq(GSE32465)/Homer	NRGVACABNVTGTYCY	NR3C1	-	0.0001	-11.29	0.0001	144	0.0216	15838.6	0.0149
Gli2(Zf)/GM2-Gli2-ChIP-Chip(GSE112702)/Homer	YSTGGGTGGTCT	GLI2	-	0.0001	-9.804	0.0006	260	0.039	32441.8	0.0304
MYNN(Zf)/HEK293-MYNN.eGFP-ChIP-Seq(Encode)/Homer	TTCAAAWTAAAAGTC	MYNN	-	0.001	-8.482	0.0022	191	0.0287	23392	0.022
Pitx1(Homeobox)/Chicken-Pitx1-ChIP-Seq(GSE38910)/Homer	TAATCCCN	PITX1	-	0.001	-7.649	0.005	3387	0.5081	519723	0.4877
