# Supplementary material for: Developmental programming of DNA methylation and gene expression patterns is associated with extreme cardiovascular tolerance to anoxia in the common snapping turtle
Source: Epigenetics Chromatin. 2021 Sep 6;14:42. doi: 10.1186/s13072-021-00414-7 (PMC8420019; doi:10.1186/s13072-021-00414-7)
Supplement: Supplementary file 5 — Additional file 5: Table S5. Summary of RNA-Seq data from ventricles of juvenile snapping turtles exposed to normoxia (N21) or hypoxia (H10) during embryonic development and sampled at 7 months or 9 months of age. [file 13072_2021_414_MOESM5_ESM.xlsx]

## Sheet: Sheet1
Sample ID	Treatment	Age	Read Length	Raw Reads	Raw Bases (GB)	Raw Q20 (%)	Raw Q30 (%)	GC Content (%)
H1R	N21	7 months	150 bp, PE	28842748	8.7	97.78	94.13	48.89
H2R	N21	7 months	150 bp, PE	33420187	10	97.84	94.17	48.63
H3R	N21	7 months	150 bp, PE	29389874	8.8	97.89	94.35	48.91
H4R	H10	7 months	150 bp, PE	30983436	9.3	97.75	93.96	48.72
H5R	H10	7 months	150 bp, PE	29003869	8.7	97.72	93.98	49.15
H6R	H10	7 months	150 bp, PE	31627958	9.5	97.53	93.51	49.02
H7R	N21	9 months	150 bp, PE	91047992	13.7	96.56	92.8	48.67
H8R	N21	9 months	150 bp, PE	88264122	13.3	97.05	93.42	48.69
H9R	N21	9 months	150 bp, PE	76193308	11.5	96.53	92.54	48.71
H10R	H10	9 months	150 bp, PE	68287226	10.3	96.38	92.5	48.42
H11R	H10	9 months	150 bp, PE	108235436	16.3	96.47	92.73	48.89
H12R	H10	9 months	150 bp, PE	90632272	13.7	96.52	92.75	48.44
H13R	N21	7 months	150 bp, PE	149932700	22.6	96.57	92.82	48.53
H14R	N21	7 months	150 bp, PE	64873832	9.8	96.6	92.87	48.41
H15R	H10	7 months	150 bp, PE	72263868	10.9	97.04	93.35	48.36
H16R	H10	7 months	150 bp, PE	91732252	13.8	96.7	93.01	48.6
