# Supplementary material for: Developmental programming of DNA methylation and gene expression patterns is associated with extreme cardiovascular tolerance to anoxia in the common snapping turtle
Source: Epigenetics Chromatin. 2021 Sep 6;14:42. doi: 10.1186/s13072-021-00414-7 (PMC8420019; doi:10.1186/s13072-021-00414-7)
Supplement: Supplementary file 6 — Additional file 6: Table S6. Summary of WGBS data from ventricles of juvenile snapping turtles exposed to normoxia (N21) or hypoxia (H10) during embryonic development and sampled at 9 months of age. [file 13072_2021_414_MOESM6_ESM.xlsx]

## Sheet: Sheet1
Sample	Lane	Raw Read Pairs	Raw Bases (GB)	Raw Q20 (%)	Raw Q30 (%)	GC Content (%)	BS Conversion Rate (%)	Total Bases (GB)	Genome Coverage
H1D	3	227482030	68.2	96.7	91.1	22.92	99.94	78.3	34.7x
H1D	1	4940818	1.5	96.8	91.2	22.98	99.94
H1D	4	28504367	8.6	96.5	90.5	22.94	99.94
H2D	1	5447228	1.6	97.2	92	24.67	99.91	84.9	37.6x
H2D	3	277588781	83.3	97	91.8	24.58	99.92
H3D	1	5619350	1.7	97.3	92.3	24.09	99.9	79.3	35.1x
H3D	4	258685206	77.6	97	91.6	24.02	99.91
H4D	1	6316213	1.9	97.1	91.9	23.87	99.9	74.3	32.9x
H4D	4	241302188	72.4	96.8	91.3	23.75	99.9
H5D	1	170692986	51.2	95.4	88.3	23.95	99.92	83	36.7x
H5D	2	100932774	30.3	96.8	91.2	24.07	99.93
H5D	4	5150670	1.5	97.1	92	24.16	99.93
H6D	1	49001476	14.7	96.7	90.8	22.2	99.94	82.1	36.3x
H6D	2	218655996	65.6	95.3	88.1	22.06	99.93
H6D	4	5886174	1.8	97.1	91.5	22.22	99.93
