# Supplementary material for: Developmental programming of DNA methylation and gene expression patterns is associated with extreme cardiovascular tolerance to anoxia in the common snapping turtle
Source: Epigenetics Chromatin. 2021 Sep 6;14:42. doi: 10.1186/s13072-021-00414-7 (PMC8420019; doi:10.1186/s13072-021-00414-7)
Supplement: Supplementary file 7 — Additional file 7: Table S7. Summary of mapping statistics for WGBS libraries from ventricles of juvenile snapping turtles exposed to normoxia (N21) or hypoxia (H10) during embryonic development and sampled at 9 months of age. [file 13072_2021_414_MOESM7_ESM.xlsx]

## Sheet: Sheet1
Sample	Lane	Trimmed Read Pairs	Mapped Read Pairs	Mapping efficiency	Total methylated Cs in CpG context	Total unmethylated Cs in CpG context	Total Cs in CpG context analyzed	Percent methylated C in CpG context	Percent methylated C in CHG context	Percent methylated C in CHH context	Percent methylated C in unknown context
H1D	3	4518166	3596460	79.6	7041139	2354395	9395534	74.9	0.2	0.2	3.4
H1D	1	208761475	165547850	79.3	323042639	1078344227	1401386866	75	0.2	0.2	3.4
H1D	4	26294817	20851790	79.3	40534760	13528037	54062797	75	0.2	0.2	3.3
H2D	1	4590007	3607745	78.6	8086468	2754213	10840681	74.6	0.2	0.2	3.9
H2D	3	236044110	184822538	78.3	413293995	140001732	553295727	74.7	0.2	0.2	3.8
H3D	1	5239465	4170614	79.6	9075107	3030183	12105290	75	0.2	0.2	3.4
H3D	4	241368784	190922708	79.1	415402094	138158357	553560451	75	0.2	0.2	3.4
H4D	1	5709453	4499049	78.8	9584901	3025727	12610628	76	0.2	0.2	3.3
H4D	4	219220768	171869082	78.4	364017523	114727126	478744649	76	0.2	0.2	3.4
H5D	1	150525552	116958354	77.7	244204331	81308462	325512793	75	0.2	0.2	3.7
H5D	2	4562354	3608822	79.1	7654315	2552043	10206358	75	0.2	0.2	3.7
H5D	4	90708184	71568757	78.9	150959037	50274384	201233421	75	0.2	0.2	3.7
H6D	1	5772977	4681884	81.1	8575383	2926580	11501963	74.6	0.2	0.2	3
H6D	2	213155426	170098030	79.8	307324823	104605663	411930486	74.6	0.2	0.2	3.1
H6D	4	47996807	38781420	80.8	70621783	24066108	94687891	74.6	0.2	0.2	3
